# Supplementary material for: Integrative Genomics Implicates EGFR as a Downstream Mediator in NKX2-1 Amplified Non-Small Cell Lung Cancer
Source: PLoS One. 2015 Nov 10;10(11):e0142061. doi: 10.1371/journal.pone.0142061 (PMC4640868; doi:10.1371/journal.pone.0142061)
Supplement: S1 File — Table A: Dharmacon siRNAs. Table B: qPCR primers. Table C: RNAseq and ChIPseq read information. Table D: Genes measurably expressed across all 4 cell lines. Table E: Genes substantially altered following NKX2-1 knockdown. Table F: Genes with consistently altered expression following NKK2-1 knockdown. Table G: Canonical pathway gene sets found enriched by two-class GSEA. Table H: Canonical pathway gene sets enriched in each individual cell line. Table I: Top 100 up- and down-regulated genes in each cell line. Table J: Genes substantially downregulated with NKX2-1 knockdown in 3 cell lines. Table K: NKX2-1 binding site associated genes. Table L: Canonical pathway gene sets enriched among NKX2-1 binding site genes. Table M: Overlap of substantially regulated genes and binding-peak genes (Summary). Table N: Overlap of substantially regulated genes and binding-peak genes. (XLSX) [file pone.0142061.s001.xlsx]

## Sheet: Table A
Table A. Dharmacon siRNAs
	NKX2-1 siRNA pool
#1	AGGCCAAACUGCUGGACGU
#2	GCAAAGAGGACUCGCUUGU
#3	GCUGUAAAACGCUGUAAAA
#4	CGCGAAAAUAGUUUGUUUA
	EGFR siRNA pool
#1	CAAAGUGUGUAACGGAAUA
#2	CCAUAAAUGCUACGAAUAU
#3	GUAACAAGCUCACGCAGUU
#4	CAGAGGAUGUUCAAUAACU
	Non-targeting control (NTC) siRNA pool
	Proprietary

## Sheet: Table B
Table B. qPCR primers
qRT-PCR
Gene	Method	F Primer	R Primer
NKX2-1	TaqMan	TaqMan Gene Expression Assay Hs00968940_m1
SFTPB	TaqMan	TaqMan Gene Expression Assay Hs01090667_m1
GAPDH	TaqMan	TaqMan Control, AB Cat No. 4326317E
NKX2-1	SYBR Green	agcacacgactccgttctc	gcccactttcttgtagctttcc
SFTPB	SYBR Green	gagccgatgacctatgccaag	agcagcttcaaggggagga
EGFR	SYBR Green	aggcacaagtaacaggctcac	aaggtcgtaattcctttgcac
HMGA2	SYBR Green	tcccttcacagtcccaggtttag	tttttctcacccgcccactc
TP53INP1	SYBR Green	aggtgaaaagcaagaagagtca	ccaccgcagctacctcag
BCL2	SYBR Green	ccagataggcacccaggg	gtggagccggcgaaataaaa
GAPDH	SYBR Green	catgagaagtatgacaacagcct	agtccttccacgataccaaagt
ChIP-PCR
Gene	Method	F Primer	R Primer	Reporter
SFTPB	TaqMan	CGACCTCAGTGTTTGTCTTTGCT	AGGCAGGCAGGAGTGTTC	CTTGATCCCACCTTTTCC
WNT5A	TaqMan	CTAGAAGCAGGATTACTGGAATTGACT	GTGAGTCTGTGTTGAGATGGGTATT	ACGCTATTCAGTATAGGTAATG
GAPDH	TaqMan	TaqMan Control, AB Cat No. 4326317E

## Sheet: Table C
Table C. RNAseq and ChIPseq read information
RNAseq
Cell line	siRNA	Barcode	Number of reads	Mapped reads	Uniquely mapped reads
H1819	NTC	GCCAAT	36726073	33221763	28020633
H1819	NKX2-1	CAGATC	24390621	21931036	18507234
H661	NTC	TGACCA	31690979	28850374	24545102
H661	NKX2-1	ACAGTG	25466069	23231400	19747558
HCC1195	NTC	CGATGT	63048822	56606262	48824443
HCC1195	NKX2-1	TGACCA	33398179	29962509	25690468
HCC1833	NTC	ACAGTG	41909076	37643640	32698946
HCC1833	NKX2-1	GCCAAT	47035443	42312538	36740967
ChIPseq
Cell line	Sample	Barcode	Number of reads	Mapped reads	Uniquely mapped reads
H1819	Input	CAGATC	44300792	42747433	36602492
H1819	NKX2-1 IP	CCGTCC	33829582	32479770	27658061
H661	Input	CGATGT	60236258	58070937	49118906
H661	NKX2-1 IP	TGACCA	25221981	24107208	20121788
HCC1195	Input	CGATGT	56822444	54885690	46992893
HCC1195	NKX2-1 IP	TGACCA	17789492	16903250	14063963
HCC1833	Input	CAGATC	53919010	52048644	44279657
HCC1833	NKX2-1 IP	CCGTCC	23392548	22472472	18413804

## Sheet: Table D
Table D. Genes (9,041) measurably expressed across all 4 cell lines (RPKM≥1 in both NTC and NKX2-1 kcockdown; ordered by avg ratio)
	H1819 (siNKX2-1/siNTC)	H661 (siNKX2-1/siNTC)	HCC1195 (siNKX2-1/siNTC)	HCC1833 (siNKX2-1/siNTC)
LGMN	0.311432	0.338809	0.43691	0.819602
TM2D1	0.283019	0.28125	0.58	0.94152
ENTPD6	0.304348	0.334661	0.55641	0.934783
SLC45A4	0.444444	0.382353	0.481818	0.867257
CHPF	0.423077	0.467532	0.4573	0.877027
TOR2A	0.387097	0.486486	0.488889	0.911392
MESDC1	0.416667	0.565217	0.545455	0.759259
EGFR	0.348927	0.39726	0.568	1
SLC25A10	0.326923	0.415385	0.665198	0.962617
FAM108A1	0.472727	0.416667	0.528736	0.9875
FA2H	0.507246	0.593407	0.571429	0.739583
FOXRED2	0.592199	0.445378	0.55814	0.825
NBL1	0.5	0.588235	0.66129	0.6875
EHD1	0.363341	0.440476	0.541237	1.11236
CALM3	0.379518	0.354563	0.733553	1.01957
RRBP1	0.466667	0.721003	0.635969	0.7056
UHRF1	0.422414	0.587379	0.789773	0.746667
GAK	0.495	0.432432	0.578261	1.06967
UNC84B	0.598985	0.633929	0.680108	0.685246
SART1	0.536723	0.582278	0.657895	0.826667
EPB41	0.470588	0.295775	0.662577	1.17521
NR2F6	0.481651	0.496855	0.68239	0.956693
SFT2D3	0.483871	0.629032	0.717949	0.788732
GLRX5	0.511962	0.471186	0.792373	0.854839
RECQL4	0.51	0.586207	0.81106	0.727564
AURKB	0.538462	0.636743	0.779436	0.684848
HOMER3	0.44898	0.527778	0.702479	1
GIPC1	0.444186	0.515419	0.657534	1.07254
SNORD57	0.578947	0.721311	0.772727	0.621212
GCHFR	0.35	0.631579	0.814672	0.922438
SLC19A1	0.564103	0.693182	0.795455	0.678899
CDK9	0.5	0.451429	0.743119	1.04225
C13orf37	0.432432	0.550388	0.914634	0.840426
SLC35A2	0.658986	0.666667	0.600823	0.820896
OCRL	0.56	0.437811	0.666667	1.09259
SPRYD3	0.564706	0.448276	0.704225	1.06038
FAH	0.611111	0.6875	0.72093	0.766667
DHODH	0.555556	0.71875	0.625	0.894118
SMPD4	0.560345	0.580153	0.748466	0.912621
ARPP19	0.470852	0.346939	0.9	1.08861
GPC4	0.568966	0.603728	0.883895	0.753086
PREP	0.620438	0.430435	0.674847	1.08602
UBE2S	0.570225	0.710204	0.816563	0.716113
RPS6KA4	0.525974	0.621849	0.666667	1
RTN4R	0.626667	0.954545	0.707692	0.526316
EPHA2	0.524	0.829016	0.893376	0.568966
DHX33	0.394366	0.36478	0.696629	1.36
TOP2A	0.597839	0.668012	0.827036	0.72554
DCPS	0.415663	0.591463	0.741379	1.07865
CDC6	0.509009	0.708683	0.849057	0.782609
NKX2-1	0.739496	0.707865	0.873016	0.530782
SLC35D2	0.36478	0.551724	0.680272	1.25532
TMSB10	0.479252	0.588499	0.840614	0.945205
MAP4	0.55665	0.48628	0.742138	1.06977
GHDC	0.916667	0.845361	0.728155	0.366337
SSBP4	0.551724	0.596491	0.768293	0.972973
PSMA7	0.778421	0.786969	0.887124	0.437861
ITGA6	0.621993	0.673333	0.858696	0.742424
EPHX4	0.666667	0.92	0.796296	0.52381
PHTF2	0.527415	0.705882	0.793893	0.882883
TMEM80	0.690647	0.636364	0.767442	0.822034
HBEGF	0.905473	0.727545	0.472222	0.8125
RHOBTB2	0.5625	0.592593	0.757848	1.01064
PRPF31	0.573099	0.535294	0.746479	1.0708
SETD8	0.543253	0.574074	0.804671	1.01295
CDCA3	0.670103	0.805405	0.853372	0.610039
PPM1G	0.615741	0.676638	0.70683	0.940035
ATG4D	0.686567	0.78125	0.774194	0.701987
MRPL49	0.561033	0.527132	0.75	1.10839
SLC46A1	0.8	0.666667	0.703704	0.777778
IMPDH1	0.541284	0.628692	0.813142	0.966667
ZNF787	0.484375	0.678571	0.76129	1.02564
SDC1	0.715481	0.785965	0.728155	0.72093
SLC7A5	0.616062	0.706522	0.64939	0.984601
TPRG1L	0.593607	0.612903	0.728571	1.02174
SLC37A4	0.735294	0.755102	0.712538	0.754902
ACVR2B	0.633333	0.541667	0.793103	1
POLD1	0.66129	0.767241	0.827225	0.712963
SOLH	0.666667	0.697674	0.718182	0.887097
MFSD10	0.726852	0.704762	0.697605	0.842382
INTS10	0.692308	0.451128	0.729508	1.103
SUZ12	0.488372	0.513196	0.945946	1.02857
SMPD1	0.542714	1.02564	0.563107	0.845745
TELO2	0.676471	0.634615	0.787611	0.880734
TMEM110	0.529412	0.659091	0.576271	1.21622
DOHH	0.795455	0.580645	0.71875	0.886364
IKBKG	0.617978	0.710526	0.676136	0.976923
FAM84B	0.559211	0.56962	0.677443	1.1761
ARL2BP	0.603261	0.547619	0.944444	0.888031
PINK1	0.393225	0.722892	0.695652	1.17241
TATDN2	0.58	0.587719	0.786325	1.03289
SHMT1	0.556604	0.741573	0.871508	0.818182
KREMEN1	0.714286	0.888889	0.899213	0.489362
UPP1	0.663202	0.739008	0.708696	0.881443
PQLC1	0.690476	0.661538	0.764706	0.875776
TK1	0.576642	0.710106	1.01201	0.693878
FAM189A2	0.666667	0.85	0.692308	0.785714
CCNE1	0.633333	0.586716	0.730769	1.05556
C17orf56	0.69697	0.741935	0.705128	0.8625
PAK4	0.64	0.642458	0.8	0.924419
LIMK1	0.645833	0.703704	0.781377	0.877551
OSGEPL1	0.608108	0.628378	0.916667	0.857143
USP22	0.575718	0.52	0.805226	1.10983
ASCC2	0.716216	0.580838	0.671642	1.04444
KIFC3	0.552941	0.666667	0.902564	0.895425
SLC12A9	0.638889	0.738462	0.776119	0.868966
PC	0.65	0.684211	0.806897	0.881356
MOGS	0.665138	0.775385	0.747608	0.834532
PMVK	0.660256	0.536765	0.853881	0.971963
FBXL19	0.634146	0.695652	0.670455	1.025
GINS2	0.571429	0.60804	1.13617	0.715339
SLC5A6	0.717647	0.760446	0.746835	0.809783
CPM	0.818182	1.15385	0.535484	0.528384
CHRNA5	0.703704	0.826087	0.88	0.629032
SEMA4C	0.794118	0.589147	0.768116	0.887931
NAT10	0.6639	0.690377	0.729614	0.957237
DLEU2L	0.448276	0.81761	1.1	0.676471
PPP1R9B	0.684564	0.7	0.772152	0.893805
MAPRE3	0.645833	0.666667	0.62069	1.11765
HMGB1	0.669802	0.65959	0.87957	0.844353
MAP2K4	0.565445	0.467066	0.8	1.22222
DAZAP1	0.732824	0.729412	0.819444	0.774327
NDUFS5	0.6764	0.607622	0.74763	1.02558
NFKBIL2	0.617978	0.8	0.881029	0.761905
ABCB10	0.649123	0.764423	0.75	0.897436
INSIG1	0.697842	0.601449	0.636364	1.12736
MLLT6	0.72549	0.510638	0.83125	1
CDC45L	0.697297	0.764286	0.977876	0.628713
LMNB2	0.71	0.658371	0.808989	0.891608
USP20	0.705882	0.578947	0.774648	1.01087
ATP6V0E2	0.623077	0.717647	0.816327	0.916667
MCM5	0.663212	0.8625	0.89071	0.657534
KLHL21	0.714286	0.666667	0.770492	0.924731
SH3BGR	0.652174	0.693878	0.633333	1.1
ESRRA	0.752809	0.5	0.75	1.08039
FUZ	0.551724	0.69697	0.774194	1.06383
LOXL2	0.70073	1.06923	0.865385	0.452586
FANCG	0.65625	0.793103	0.906977	0.732673
GADD45A	0.798206	0.820513	0.635783	0.835586
GTPBP1	0.75	0.701754	0.757895	0.881356
SNORD17	0.73913	0.48	0.903226	0.96875
ICAM1	0.552703	1.21429	0.534673	0.79096
ULBP2	0.666667	0.75	0.833333	0.844444
FAM173A	1	0.740741	0.526316	0.829787
DHRS13	0.650602	0.888889	0.827586	0.731959
PKMYT1	0.717949	0.896104	0.868778	0.616541
C4orf46	0.596154	0.8	1.15254	0.55102
TNFAIP8L1	0.625	0.9	0.909091	0.666667
MCM7	0.610714	0.810759	0.936111	0.745365
TSPAN9	0.757576	0.755102	0.674419	0.918919
MBD3	0.698413	0.675439	0.925234	0.808163
SNORD76	0.666667	0.854271	0.8	0.786408
BOLA3	0.613793	0.56	0.807432	1.12693
PHF19	0.473684	0.806723	0.956	0.875
C2CD2L	0.777778	0.896552	0.75	0.6875
LCAT	0.904762	0.862069	0.578947	0.766667
C19orf24	0.673611	0.764706	0.83125	0.847973
SMARCD1	0.645022	0.65625	0.801242	1.01648
SDC4	0.834966	0.926667	0.645246	0.712121
SLC39A8	0.8	0.78744	0.731629	0.8
C3orf64	0.702703	0.761062	0.846154	0.811594
DGCR6	0.75	0.809524	0.655172	0.909091
CLN6	0.661499	0.813291	0.85906	0.79397
ASL	0.658537	0.703297	0.672932	1.09322
SNORD80	1	0.636364	0.90785	0.583784
RELT	0.72	0.894737	0.84466	0.67
DUSP7	0.6875	0.684211	0.796875	0.962264
C9orf140	0.790123	0.730769	0.884259	0.729885
DNAJC5	0.570513	0.633508	0.816384	1.11482
ARPC4	0.707281	0.652015	0.7782	1.0019
CDT1	0.695652	0.797297	0.938596	0.708333
SNORD87	1	0.972973	0.538462	0.628571
SVIP	0.481081	0.526316	1	1.13386
SNORD47	0.811321	1.04651	0.770053	0.513661
CHTF18	0.69697	0.915254	0.819355	0.71028
PMM1	0.75	0.673469	0.861635	0.857143
SLC29A3	0.574519	0.714286	0.809524	1.04444
PPP1CA	0.661061	0.749606	0.809244	0.924061
TMEM104	0.787234	0.774648	0.751724	0.831858
BCYRN1	0.952381	0.676768	0.53913	0.978261
RPIA	0.867647	0.658291	1.04865	0.573171
MARK2	0.578544	0.579832	0.853107	1.13714
PIGO	0.731405	0.735294	0.802817	0.879828
EVI5L	0.651163	0.740741	0.625	1.13333
MFSD1	0.85489	0.725	0.712963	0.858369
RAB11FIP5	0.611111	0.714286	0.826087	1
RTEL1	0.685714	0.875	0.73913	0.853659
C17orf39	0.660714	0.608696	0.884615	1
TMEM45A	0.639053	0.724138	0.927273	0.865285
RABEP1	0.62766	0.563452	0.821229	1.14423
PIF1	0.981481	0.771429	0.875	0.533333
PSEN2	0.78125	0.872881	0.637363	0.871429
ABT1	0.606897	0.727273	0.793103	1.0381
LRFN3	0.625	0.814815	0.725806	1
XRCC3	0.661017	0.801887	0.915584	0.791667
CENPM	0.547619	0.863158	1.02143	0.738693
ELK3	0.45283	0.494118	0.616279	1.6087
B3GAT3	0.73913	0.77931	0.816	0.840756
DAD1	0.720901	0.816901	0.817938	0.820067
SKI	0.679487	0.703448	0.75	1.0431
YIF1A	0.706444	0.733564	0.783133	0.953289
EFR3B	0.715517	0.870968	0.744186	0.846154
THBS1	0.636364	0.904727	0.8125	0.823529
ZNF696	0.625	0.666667	0.777778	1.10811
RBM38	0.765432	0.670659	0.857143	0.888889
LSS	0.851852	0.560847	0.717678	1.05263
OIP5	0.666667	0.711656	1.05634	0.75
SLC25A42	0.782609	1	0.666667	0.736842
NRM	0.679245	1.0061	0.900943	0.6
FLJ42709	0.692308	0.776316	0.909091	0.8125
AAK1	0.583333	0.575758	0.864865	1.16667
NCAPD2	0.718699	0.769737	0.929655	0.773556
LIG1	0.72973	0.813333	0.880597	0.768421
RRAS	0.575221	0.840637	1.06306	0.714286
MAP2K2	0.635135	0.718391	0.840237	1
SDF2L1	0.659794	0.920455	0.637441	0.976471
MAD1L1	0.666667	0.794521	0.75	0.983333
CCND1	0.730238	0.736702	0.97205	0.755924
FBXL14	0.558824	0.724138	0.842105	1.07031
SFXN3	0.792208	0.692308	0.77	0.941176
TGOLN2	0.598055	0.76455	0.751793	1.083
DCI	0.623377	0.664706	0.953297	0.957143
SNX26	0.846154	0.777778	0.880952	0.694444
ADCK2	0.774194	0.902655	0.75	0.77381
MTMR14	0.56383	0.727273	0.883929	1.02609
NUP85	0.647059	0.78806	0.873278	0.893048
RAB15	0.648322	0.683453	0.770115	1.1
C6orf182	0.72093	0.898734	0.789474	0.793103
GPR137	0.782609	0.903614	0.67	0.848485
TSEN15	0.647059	0.643979	0.927273	0.987179
GPR137B	0.55814	0.641026	0.911765	1.09524
LPHN1	0.705882	0.795455	0.754902	0.95
EFNB2	0.648352	0.790476	0.833333	0.934211
WDR18	0.693182	0.794393	0.744966	0.974138
GPT2	0.645161	0.616667	0.905882	1.04
CDCA7	0.721311	0.766784	1.07143	0.648352
SMURF2	0.715596	0.667752	0.769231	1.0566
BIRC5	0.712644	0.728155	1.04918	0.719512
DIAPH3	0.639752	0.792683	0.986301	0.791667
PPP1R14B	0.67094	0.720867	0.98821	0.830823
C9orf40	0.71875	0.716667	0.923077	0.854167
QSOX2	0.706667	0.820513	0.824818	0.860987
CDCA4	0.76	0.764228	0.810458	0.879121
ZNRF1	0.733333	0.9	0.9	0.680672
DHFR	0.652695	0.692308	1.03571	0.833333
MVD	0.795918	0.796296	0.711538	0.910663
CLDND1	0.755172	0.826748	0.810945	0.825726
STOML1	0.803922	0.9375	0.692308	0.784946
ELMOD3	0.609756	0.804878	0.929577	0.875
RNF139	0.680851	0.741259	0.829146	0.970732
RGS3	0.820513	0.647059	0.802632	0.952381
SHCBP1	0.669039	0.751938	1.04054	0.761364
PPT1	0.757832	0.880676	0.70798	0.87656
ENOPH1	0.677083	0.629268	0.921986	0.996154
TOMM20	0.735023	0.638831	0.856604	0.997151
COBRA1	0.746914	0.680672	0.844	0.956332
ANKRD11	0.741935	0.721854	0.736842	1.02917
PPP1R11	0.567398	0.604255	0.913043	1.1464
MBOAT1	0.905172	0.883436	0.897959	0.545455
CDKN2D	0.589744	0.882353	1.02326	0.738636
WDR62	0.725	0.92	0.871795	0.71875
PGAP2	0.68254	0.666667	0.895161	0.992308
NAT15	0.682927	0.70339	0.833333	1.01899
ZBTB17	0.671429	0.790698	0.755102	1.02353
MAP4K2	0.744186	0.725806	0.80198	0.969072
JOSD2	0.73913	0.740741	0.636364	1.125
PSMC3IP	0.586207	0.732394	1.04651	0.876923
SHMT2	0.733962	0.807388	0.815842	0.88535
PDLIM2	0.407407	0.647059	0.925	1.26316
GPRIN1	0.722222	0.676056	0.928571	0.916667
FAM69B	0.758621	0.863636	0.732143	0.889706
NEIL3	0.730769	0.878378	1.01	0.625
UAP1L1	0.847826	0.793651	0.888889	0.714286
TWF2	0.645161	0.712766	0.802817	1.08586
FAM129B	0.625	0.908046	0.838938	0.875
MTHFSD	0.56	0.666667	0.846154	1.17476
ARL6IP6	0.685864	1.05328	0.903509	0.604938
NECAP2	0.712	0.597826	0.866667	1.07229
LPCAT1	0.945701	0.872368	0.762356	0.668675
SLC12A7	0.772727	0.6375	0.830918	1.00823
RAPGEF1	0.615385	0.552846	0.896104	1.18519
MAPK3	0.653846	0.835165	0.727679	1.03286
C6orf1	0.627907	0.830769	0.804598	0.987952
SLC29A1	0.704453	0.956739	0.833741	0.756329
STRADB	0.526882	0.517986	0.936508	1.27027
LPAR2	0.833333	0.846154	0.870968	0.702703
NCAPG	0.722772	0.846154	0.923077	0.761905
DNTTIP1	0.821138	0.84127	0.582395	1.01435
C9orf69	0.793103	0.716981	0.831683	0.917526
THOC6	0.688525	0.769231	0.865979	0.936306
TECPR1	0.666667	0.71875	0.752	1.12308
RPA1	0.671916	0.807692	0.85865	0.92246
PLXNA1	0.715847	0.816794	0.897059	0.831579
NP	0.775701	0.695035	0.740741	1.05142
SLC22A18	1	0.783784	0.703704	0.775862
RPUSD2	0.695652	0.711538	0.826087	1.0303
GAS2L1	0.72619	0.863014	0.751825	0.923077
PQLC2	0.73913	0.878788	0.779412	0.868217
ARFGAP2	0.758621	0.768595	0.844037	0.894737
BOP1	0.783898	0.747331	0.801427	0.933884
TBC1D10B	0.710526	0.75641	0.842593	0.959091
AIFM2	0.623853	0.6	0.851852	1.19318
KIAA1549	0.74	0.810811	0.745763	0.972973
IL17RC	0.789474	0.913043	0.785714	0.781609
COMT	0.615733	0.87619	0.798301	0.979798
STARD3	0.679139	0.921788	0.807792	0.861842
RNH1	0.826087	0.749091	0.850282	0.845619
DDX39	0.806005	0.814249	0.853535	0.797721
NUDT1	0.760563	0.740933	0.985591	0.784861
ARL6IP5	0.94877	0.876217	0.967391	0.481013
FBXW9	0.794118	0.705882	0.814286	0.959184
CYR61	0.747147	0.969089	0.881842	0.675676
TNFRSF10B	0.853659	1	0.803774	0.616927
CCDC84	0.822086	0.815603	0.823009	0.813953
GCAT	0.674419	0.8	0.865979	0.934426
PLEC1	0.814516	0.776471	0.853791	0.832215
MED30	0.626984	0.714286	0.815789	1.12
TTC7A	0.711864	0.735294	0.830435	1
LRRC20	0.457143	0.679245	1.08889	1.05263
SIVA1	0.778723	0.722222	0.994662	0.782383
WDR76	0.648352	0.798507	1.03478	0.79646
CBS	0.778761	0.691228	0.808219	1
FEM1A	0.788889	0.716049	0.903846	0.869792
TTYH3	0.8	0.862222	0.773286	0.843373
PSRC1	0.815385	0.794595	1.0239	0.645695
EHBP1L1	0.847826	0.822485	0.88172	0.727575
CDK2	0.745704	0.827298	0.972222	0.734694
HS6ST1	0.757576	0.797619	0.94898	0.775956
ORMDL3	0.780591	0.827869	0.840304	0.832335
EXOSC6	0.714286	0.865854	0.729412	0.97235
KATNB1	0.862069	0.736842	0.816901	0.866142
SGPP1	0.821192	0.938547	0.857143	0.666667
SLC20A1	0.717172	0.885	0.874194	0.809249
MXD3	0.96	0.842105	0.809524	0.675676
MED26	0.709677	0.8	0.777778	1
C17orf58	0.714286	0.774194	0.861272	0.938462
ADCY6	0.669118	0.858824	0.802817	0.958084
C9orf7	0.693878	0.75	0.8125	1.03268
RNF167	0.755859	0.819712	0.844802	0.8688
FADS3	0.794393	0.950355	0.866667	0.678571
C19orf6	0.838057	0.912664	0.684039	0.856195
C14orf80	0.890625	0.622222	1	0.778761
LASP1	0.522134	0.625899	0.830546	1.31357
ICOSLG	0.785714	0.774194	0.826087	0.90625
TXNDC17	0.946746	0.693548	0.691652	0.960784
RAB5C	0.69305	0.675	0.839721	1.08665
FAM73B	0.868421	0.78125	0.9375	0.707317
ABCB8	0.809524	0.873239	0.824176	0.787879
LOC151162	1.025	0.85	0.75	0.669903
HMHA1	0.708861	0.923077	0.751634	0.913043
CPSF4	0.732143	0.606557	0.916667	1.04317
KIFC1	0.751908	0.898551	0.949324	0.698901
MGAT1	0.789474	0.837209	0.732143	0.940075
TIMM13	0.92437	0.698113	0.87234	0.804082
C19orf48	0.741784	0.709459	1.01724	0.830957
FBXO31	0.72	0.836364	0.83871	0.907104
CCDC109B	0.82	0.804082	0.928571	0.75
SNX11	0.759358	0.614458	0.892308	1.03659
TMEM201	0.638889	0.976744	0.830189	0.857143
AP3S2	0.679612	0.689655	0.847458	1.08654
SCYL1	0.8	0.882759	0.821192	0.8
B3GALT6	0.853933	0.898305	0.710145	0.841727
QSOX1	0.896552	0.952703	0.815133	0.640271
CD47	0.907143	0.611111	1.01807	0.769231
EPN1	0.782051	0.813793	0.872197	0.837638
RHBDF1	0.790698	0.951923	0.849398	0.714286
RCCD1	0.75	0.785714	0.98	0.792793
DVL1	0.731884	0.744444	0.787302	1.04545
APOBEC3B	0.690722	1.15	0.968889	0.5
STOM	0.768595	0.9375	0.670534	0.933333
ORC1L	0.666667	0.853448	1.02804	0.762376
NAB2	0.840909	0.980198	0.913043	0.576923
ABCB9	0.727273	0.935484	0.723684	0.925
C9orf89	0.642857	0.741935	1.02151	0.90566
INPP1	0.796296	0.820513	0.736041	0.96
AKT1	0.623626	0.714286	0.96701	1.00958
GTSE1	0.702703	0.816568	0.991803	0.805085
RPRD1B	0.645161	0.717791	0.824742	1.1295
PLEKHH3	0.875	0.733333	0.778689	0.931507
B3GNT5	0.966292	0.785714	0.813187	0.753731
C4orf42	0.627907	0.703704	0.947368	1.04082
C15orf23	0.755952	0.710425	1.03846	0.815094
E2F2	0.69697	0.850746	1.06383	0.709302
DDA1	0.645833	0.705882	0.913793	1.05556
ADRBK1	0.874214	0.712871	0.81762	0.916807
DPYSL2	0.784615	1.06349	0.653082	0.821326
C18orf24	0.66129	0.754839	1.06977	0.8375
KDM6B	0.853659	0.706897	0.756944	1.00625
DUT	0.607362	0.832776	1.09524	0.78877
ILVBL	0.868421	0.794643	0.892019	0.769231
C14orf129	0.692308	0.527778	0.918367	1.18681
CFLAR	0.763636	0.64	0.815287	1.10714
CFDP1	0.611296	0.568807	1.01124	1.13492
RAD9A	0.660714	0.931818	0.93578	0.798246
H1FX	0.768	0.828221	0.91921	0.811133
HNRNPA3	0.765455	0.717033	0.845144	1
SLC30A9	0.637288	0.694301	0.890196	1.10588
HPSE	0.929825	0.782051	0.907692	0.708333
C6orf173	0.727273	0.768	1.13333	0.699387
IL17RB	0.761905	1	0.84058	0.72619
LOC152217	0.723077	0.73913	0.9125	0.954286
C9orf123	0.809524	0.673913	0.808989	1.03704
IKIP	0.787879	1.03161	0.808824	0.702128
EIF4H	0.704065	0.694006	0.868523	1.06409
HAUS7	0.842105	0.741007	0.898876	0.849462
C3orf14	0.563218	0.702128	1.10638	0.960199
TMEM43	0.705882	0.949198	0.760479	0.916667
E2F8	0.767442	0.816667	0.885714	0.863636
GDF15	0.65	1.14286	0.698337	0.842706
NUBP2	0.711864	0.761194	0.909091	0.952174
CRELD2	0.70073	1.02137	0.721239	0.892116
PMM2	0.818182	0.613333	0.865337	1.03865
RAD51	0.716667	0.821705	1.02885	0.768293
SLC3A2	0.823993	0.79494	0.843862	0.873798
TUBB2A	0.666667	0.935897	0.746032	0.989011
ESPL1	0.735043	0.861789	1	0.740964
RAD54L	0.781818	0.786517	1.07843	0.691057
RASSF1	0.714286	0.72619	0.986486	0.911765
FAM128B	0.766129	0.606383	1.03741	0.929078
XYLT2	0.672727	1.03158	0.751073	0.883721
SNORD27	1.38776	0.410256	0.942857	0.6
PLA2G15	0.84375	0.990741	0.764706	0.741935
TNK2	0.807339	0.961538	0.7	0.87234
SLC25A17	0.896825	0.710983	0.980769	0.752688
MST150	0.95082	0.657895	0.961538	0.771277
SCRIB	0.765854	0.825175	0.80315	0.94837
FLJ90757	0.772727	0.829787	0.8625	0.877551
FHOD1	0.901961	0.920635	0.76652	0.753488
ASB1	0.775	0.775	0.872727	0.92
FAM128A	0.753846	0.717391	1.1	0.771739
GLS	0.936275	0.72103	0.678322	1.00833
TCF19	0.687943	0.829268	0.967033	0.86014
STC2	0.860996	0.933333	0.782946	0.767442
POLG	0.775	0.767857	0.780822	1.02143
DDX11	0.909091	0.892857	0.783784	0.759494
TGFB1	0.769231	0.973485	0.706422	0.896552
TBC1D17	0.677419	0.77551	0.765625	1.12903
DDX41	0.752239	0.765306	0.870647	0.961131
SAT1	0.762048	0.954545	0.948404	0.685106
LGALS1	0.813559	0.930999	0.93953	0.666667
PGAP3	0.81746	0.883721	0.905263	0.744681
TMCO3	0.742466	0.751295	0.885057	0.973684
BCL9L	0.668103	0.883721	0.802111	1
LSM7	0.837456	0.782427	0.886792	0.847525
RPUSD1	0.710526	0.884615	0.853846	0.907563
SLC1A5	0.852174	0.924638	0.856867	0.723124
SSSCA1	0.77907	0.597701	0.971311	1.00872
SLC39A14	0.726619	0.864865	0.824176	0.941472
C12orf11	0.795918	0.656794	0.960396	0.946524
COTL1	0.772727	0.923045	1.09865	0.565543
VPS4A	0.746835	0.695652	0.832599	1.08535
HMGB1L1	0.774869	0.823789	0.821918	0.940171
AP1B1	0.818565	0.874286	0.668	1
PIM1	0.805556	0.887574	0.826923	0.841727
SLC2A4RG	0.724638	0.865979	0.959079	0.813559
NDST1	0.644706	0.75	0.871795	1.09677
TP53I13	0.830986	1.02247	0.690789	0.819328
EGR1	0.489362	1.29412	0.883721	0.697674
C14orf138	0.929825	0.648649	0.945736	0.840909
FHL2	0.825806	0.838235	0.810934	0.890688
DEXI	0.97026	0.741071	0.894737	0.761236
VAV2	0.709677	0.583333	0.92623	1.14815
ZDHHC23	0.647887	0.928571	0.833333	0.958333
PCNA	0.730349	0.800948	1.0775	0.760022
STAG3	0.769231	0.933333	1	0.666667
CECR5	0.865854	0.680233	0.922414	0.901709
AZI1	0.714286	0.885714	0.92437	0.846154
DGCR2	0.861423	0.945701	0.821637	0.742297
RFC3	0.658824	0.78673	1.06522	0.861111
TMEM66	0.7375	0.791171	0.887737	0.955775
ZDHHC9	0.787234	0.859649	0.690509	1.03518
TSPAN13	0.680441	0.796407	0.928814	0.966967
PLOD3	0.834951	1.02198	0.772344	0.744
SAMD1	0.769231	0.746377	0.975	0.882979
HES4	0.913043	0.846154	0.976744	0.637681
DCXR	0.767677	0.820144	0.829268	0.957371
SGSH	0.786885	0.898305	0.74	0.949367
CTSD	0.947761	1.04105	0.852349	0.533466
C16orf59	0.740741	0.824561	1.07463	0.73494
CALR	0.756742	1.03766	0.767442	0.813232
GLB1L2	0.865169	0.910714	0.84	0.760417
LASS5	0.796407	0.828025	0.90625	0.846154
NRBP1	0.686717	0.804281	0.77381	1.11333
METTL9	0.668712	0.760684	0.972222	0.978102
OSTC	0.881141	0.798601	0.907324	0.793003
C1orf69	0.809524	0.714286	0.923077	0.933333
SIRT7	0.838235	0.777778	0.708333	1.05645
C1orf71	0.742857	0.757576	0.793651	1.08696
FBXL18	0.72549	0.763158	0.892857	1
EPOR	0.898551	0.805195	0.943548	0.734848
PRPF19	0.754366	0.771429	0.856913	1
INPP5B	0.741935	0.87234	0.924242	0.844444
MED22	0.710145	0.72549	0.947368	1
PYCR2	0.819672	0.789883	0.84985	0.924675
STK11	0.815789	0.698413	0.961538	0.908397
SMC1A	0.748918	0.819079	0.940594	0.875576
ADCK5	0.878788	0.869565	0.843137	0.794521
LOC283267	0.869318	0.837838	0.857143	0.822581
NCAPH2	0.765101	0.842105	0.96861	0.811765
HIRIP3	0.759615	0.866667	0.913043	0.849015
CTNNAL1	0.774074	0.838235	1.008	0.768293
CCDC94	0.708861	0.941176	0.772727	0.966667
VKORC1	0.749245	1.02375	0.773946	0.842697
FEN1	0.799486	0.881757	0.952247	0.756281
C6orf147	0.892857	1	0.809524	0.6875
RHBDD2	0.722222	0.784483	0.899614	0.983897
TPM3	0.75731	0.812881	0.844567	0.975518
TSPAN4	0.869919	0.925	0.833935	0.762712
ATP5I	0.79108	0.748184	0.875648	0.977572
H2AFX	0.808511	0.960674	0.924084	0.700461
E2F1	0.82716	0.818653	1.05042	0.697674
YWHAE	0.839467	0.668054	0.839712	1.04707
CHAC2	0.616667	0.926471	1.0396	0.811594
SLC36A4	0.695312	0.843137	0.825	1.03153
RTF1	0.8125	0.729412	0.940594	0.912621
MCM2	0.723032	0.897574	1.0189	0.755814
UBE2C	0.746305	0.951149	0.943262	0.75487
GINS4	0.638298	0.873333	1.01869	0.865385
CNN2	0.50208	0.750583	1.08108	1.0625
DSN1	0.816092	0.798611	0.991228	0.793103
ACOT7	0.686667	0.823529	0.900312	0.989011
CASP2	0.567568	0.711712	1.04	1.08036
C19orf40	0.722222	0.581395	1.05455	1.04167
FBXL6	0.9375	0.895522	0.770701	0.797753
ABCC10	0.782609	0.873239	0.802198	0.94382
MSH5	1.02222	0.883929	0.837209	0.658824
TMED2	0.728011	0.800261	0.911279	0.962708
CBX7	0.823529	0.888889	0.78125	0.909091
RPL39L	0.778481	0.835443	0.984694	0.804598
ZNRD1	0.901408	0.733945	0.894737	0.873333
NME3	0.88	0.884058	0.8	0.839416
CDKN2AIPNL	0.803571	0.668122	0.894444	1.03797
DPM1	0.846535	0.842715	0.825737	0.889273
CANT1	0.828283	1.01534	0.856275	0.704678
RPS15	0.802141	0.780538	0.826134	0.996039
DLGAP5	0.791183	0.902521	1.01279	0.699482
PPP1R14C	0.8	0.636364	1.05085	0.918919
ZNF428	0.787879	0.7	0.797297	1.12121
SLC1A4	0.866667	0.965753	0.83871	0.735537
TMEM185A	0.903614	0.910714	0.737705	0.855072
MTCH1	0.7443	0.750751	0.876271	1.03595
TMEM194A	0.759295	1.03237	0.893333	0.723077
RCC2	0.782781	0.748268	0.909091	0.968296
PHLDA2	0.9	1.12	0.765152	0.623639
C21orf2	0.862069	0.764706	0.813333	0.96875
ARAP1	0.707407	0.938272	0.734615	1.02857
ARNTL	1.05	0.625	0.861386	0.873016
UBTD1	0.725	0.809524	0.708333	1.16667
PLK1	0.77305	0.861538	0.997183	0.777939
EDEM1	0.989796	0.96988	0.694915	0.755814
TNFRSF10A	0.836735	1.02703	0.722222	0.824561
RNF145	0.946467	0.773438	0.869018	0.821918
PPP5C	0.790541	0.833333	0.912698	0.874372
EXOSC5	0.876923	0.708333	0.911504	0.914286
PTK7	0.7897	0.942249	0.762546	0.916667
BCKDHA	0.808824	0.829787	0.755224	1.01829
MIF	0.833787	0.758389	0.810009	1.01026
FAM64A	0.775	0.792453	1.12174	0.723514
IQGAP3	0.786667	1.0102	0.94958	0.666667
ITPA	0.847909	0.697248	0.824427	1.0436
SFXN2	0.83871	0.675	0.9	1
SMTN	0.666667	0.966667	0.90378	0.876652
MON1A	0.782609	1	0.731707	0.9
CLTB	0.679031	0.847826	0.892019	0.995614
POLR2I	0.792857	0.772152	0.9375	0.912195
RFC4	0.742857	0.851133	1.09848	0.72238
MRPL54	0.775281	0.849315	0.877551	0.912863
TUBA1B	0.758507	0.852647	0.990714	0.813259
SLC16A3	0.930233	0.992908	0.787755	0.705128
PRMT1	0.841772	0.851852	0.845345	0.877444
CENPA	0.77551	0.723684	1.23729	0.680851
PCK2	0.711111	0.90411	0.859589	0.942857
ENPP4	0.865079	0.736842	0.903226	0.912752
ANAPC11	0.790875	0.722543	0.97989	0.926714
GPAA1	0.801932	0.899522	0.904211	0.814619
GPR172A	0.827922	1.04587	0.782834	0.764249
GPR126	1.01293	0.846058	0.812672	0.75
SLC12A4	0.915094	0.944882	0.802326	0.760684
PTTG1	0.736923	0.81015	1.17557	0.701131
SLC37A1	0.801527	0.658537	0.870588	1.09333
C15orf44	0.737443	0.8	0.883212	1.00357
GTPBP3	0.953488	0.825	0.844444	0.801325
ECE1	0.769022	0.977612	0.811631	0.866397
ACOT2	0.744186	0.95	0.72093	1.01
KCTD7	0.675	0.894737	0.8	1.05556
LRRC45	0.764706	1	0.907975	0.752809
C12orf10	0.736641	0.776923	0.872727	1.03958
RAB27A	0.846154	1	0.785714	0.794118
ARFRP1	0.794872	0.87931	0.927536	0.824427
PORCN	0.695652	1.06452	0.666667	1
AES	0.636605	0.767742	0.91587	1.1067
E2F4	0.820961	0.786458	0.940678	0.879064
NDEL1	0.761111	0.720497	0.845588	1.1
MRPL41	0.680556	1	0.813084	0.933993
SNHG7	0.805755	0.775	1	0.847107
MIB2	0.868421	0.875	0.639175	1.04545
ULBP1	0.886364	0.946309	0.862069	0.733333
REEP4	0.792208	0.948718	0.933884	0.753456
AGPAT2	0.735632	0.949495	0.878261	0.865424
JAG2	0.893333	0.981481	0.705479	0.848758
AMIGO3	1.02703	0.785714	0.714286	0.902439
RBL1	0.791667	0.841463	0.970588	0.826923
C7orf43	0.818182	0.925	0.861314	0.826816
IFRD2	0.758621	0.765217	1.00957	0.89801
POLR3K	0.878261	0.618182	1.0155	0.919668
NQO2	0.776471	0.8375	0.868852	0.949074
MCM6	0.809651	0.896084	0.991304	0.735043
MTP18	0.840708	0.88	0.872928	0.83871
CAMTA2	0.813559	0.816327	0.75	1.05263
C12orf57	0.852174	0.711656	1.01131	0.857654
LOC651250	0.912281	0.682243	0.659218	1.17978
TPRA1	0.752381	0.869565	0.896825	0.916031
FAM83G	0.597222	0.931034	0.821705	1.08491
MYBL2	0.677165	0.831672	1.18019	0.746032
VWA1	0.794118	0.87395	0.808511	0.958904
MINK1	0.813725	0.72549	0.781443	1.1152
SNX21	0.785714	0.830189	0.673684	1.14634
ELL	0.65625	0.904762	0.75	1.125
PIAS4	0.646154	0.754386	0.855556	1.18
CDK3	0.84	0.939394	0.787234	0.869565
MCM4	0.73399	0.871257	0.9956	0.835546
ADCY3	0.790123	0.980519	0.916031	0.75
GGH	0.864865	0.862779	1	0.709261
FAM100B	0.763158	0.761905	0.964286	0.947598
ZNF414	0.636364	0.846154	0.954545	1
C15orf61	0.894737	0.823529	0.833333	0.885714
TYMS	0.776025	0.787144	1.07692	0.797732
TMX3	0.898374	0.828784	1	0.711409
ILK	0.753176	0.850211	0.792115	1.04321
P4HA2	0.926702	0.955882	0.729685	0.826531
CCDC14	0.963636	0.966667	0.887097	0.621554
RABAC1	0.938596	0.920455	0.777168	0.80303
ZMYND19	0.870588	0.740741	0.933962	0.89404
CDC20	0.778616	0.857022	1.05464	0.749709
CDC25C	0.858333	0.952941	0.945946	0.682927
GMPPB	0.813008	0.746032	0.87037	1.01119
NFATC2IP	0.82	0.679389	1	0.941304
C16orf58	0.812227	0.907834	0.852459	0.868339
FTH1	0.583968	0.644382	0.912957	1.30065
GLT25D1	0.883721	0.913947	0.86	0.784452
DSCC1	0.648148	0.94898	1.11806	0.727273
NT5DC3	0.814815	0.677419	0.928571	1.02174
TRAIP	0.736842	0.953125	1	0.753425
CSNK1G2	0.854545	0.721311	0.837838	1.03015
STT3A	0.812432	0.893824	0.899431	0.838485
DOLPP1	0.748344	1.04065	0.902913	0.752688
POLR3H	0.857143	0.627907	1.02817	0.932203
PDSS2	0.854839	0.672727	0.954545	0.963855
WDR54	0.877193	0.95	0.821839	0.797546
MKNK2	0.740426	0.766234	0.889189	1.05085
BAIAP2	0.922222	0.826923	0.858268	0.839286
GPC1	0.842912	0.966942	0.954545	0.682927
CEBPB	0.602941	0.891304	0.9375	1.01562
NFKBIB	0.903846	0.930481	0.79021	0.823529
OSGEP	0.790909	0.703125	0.939394	1.01481
ATPAF2	0.79	0.723404	0.902174	1.03333
PYGB	0.768156	0.813253	0.845124	1.02251
SLC36A1	0.842105	1.04301	0.833333	0.730769
CLPTM1L	0.915125	0.968291	0.709391	0.856759
ZDHHC12	0.74537	0.895522	0.919811	0.888889
DHPS	0.83815	0.78626	0.899123	0.92607
MICAL1	0.8	1.0177	0.921053	0.710937
ACTN4	0.79815	0.859253	0.83133	0.961102
CCNY	0.6875	0.681564	0.901887	1.18033
CEP72	0.675676	0.837838	0.957143	0.980769
PIGM	0.814815	0.925	0.858586	0.854167
SBNO2	0.8125	0.657143	0.827338	1.15596
MRFAP1	0.839309	0.661623	0.91472	1.03734
MAP2K3	0.869565	0.647619	0.940789	0.995098
FOXRED1	0.813953	0.747967	0.883333	1.00826
EXTL3	0.807692	0.840796	0.794643	1.01105
TMEM161A	0.866667	0.928571	0.845304	0.816143
CD320	0.793333	1.04375	0.787313	0.832494
TTLL12	0.87619	0.752	0.919643	0.909434
DAP3	0.780488	0.786535	0.846387	1.04502
JUN	0.748718	0.961111	0.877622	0.87106
STX3	0.763889	0.695312	1.00488	0.994695
C19orf29	0.843137	0.8	0.862069	0.953846
PPP1R3B	0.714286	0.666667	0.878261	1.2
CNTROB	0.88806	0.862745	0.837398	0.871622
ABHD11	0.793651	0.676056	0.996656	0.994737
PER1	0.830189	0.807692	0.704918	1.11864
TOR3A	0.888112	0.906977	0.858025	0.809091
ARMC5	0.833333	0.952381	0.846154	0.830769
B4GALT7	0.851852	0.831579	0.855422	0.92381
PWWP2B	0.911111	0.826087	0.882353	0.843137
SPC24	0.583333	1.07692	0.982456	0.821429
KIF18B	0.743243	0.964286	0.923445	0.833333
TMEM2	0.948649	0.964286	0.847267	0.704835
LAMP3	0.967213	1.17647	0.607143	0.714286
ARHGEF18	0.64467	0.857143	0.827586	1.1358
CCDC125	0.733333	0.666667	0.930233	1.13514
TMTC4	0.680851	0.755556	1.04167	0.9875
LOC728411	0.864198	0.791045	0.948276	0.862069
BTBD9	0.7	0.666667	0.777778	1.32143
IL17RA	0.76	0.855556	0.80303	1.04762
SCAF1	0.813559	1	0.883212	0.769697
NAT14	0.837209	0.857143	0.920833	0.851562
PEX16	0.894737	0.75	0.786667	1.03546
NOL6	0.955056	0.7875	0.765385	0.959016
LOC285033	0.785714	0.714286	0.818182	1.15
C12orf75	0.665862	0.75188	1	1.05046
RPL35A	0.79108	0.638881	1.03559	1.00266
RALY	0.800439	0.798189	0.975744	0.89387
ARSB	0.861111	0.885246	0.777778	0.944444
HMGN1	0.713974	0.678399	1.08233	0.99396
EXOSC4	0.695652	0.827586	0.885638	1.05983
PPIH	0.822542	0.799534	1.02336	0.82377
TIMM10	0.842825	0.768362	0.960938	0.897196
LIMA1	0.886065	0.779412	0.868502	0.935345
CHMP6	0.75	0.818182	0.853933	1.04762
MCM8	0.777778	0.895928	0.926316	0.869822
TRAF2	0.836364	0.809524	0.891304	0.933333
DR1	0.690751	0.726619	0.993789	1.05966
ATP6AP2	0.911641	0.922392	0.835671	0.801136
SH3GL1	0.804598	0.767606	0.934524	0.964286
SLC25A25	0.954545	0.736842	0.897436	0.882353
WDR91	0.909091	0.8125	0.692308	1.05882
RAB4B	0.777778	0.864865	0.746154	1.08411
ZNF358	0.703704	0.785714	0.949153	1.03488
PPIL3	0.970297	0.84252	0.833333	0.827586
ALAD	0.864286	0.755556	0.745902	1.1087
PLCB3	0.761194	0.778761	0.902439	1.03226
TEX264	0.851695	0.917647	0.787402	0.918552
CHSY1	0.792857	0.816327	0.915094	0.951613
PBXIP1	1.04839	0.977273	0.863198	0.587079
PSMC5	0.873297	0.819026	0.859677	0.923965
NELF	0.842105	0.7	0.982609	0.951389
IFI27L1	0.959184	0.837209	0.789474	0.890411
YIF1B	0.802632	0.982063	0.869347	0.823077
C16orf13	0.84375	0.864865	0.862205	0.906615
GINS3	0.6875	0.766667	1.23077	0.792683
MCOLN1	0.835294	0.978022	0.808511	0.855856
THRA	0.697368	0.637931	0.682927	1.45946
UBAP1	0.710227	0.754967	0.9	1.11258
PLOD1	0.945392	0.993261	0.840462	0.699219
C17orf49	0.703883	0.779817	1.03571	0.958991
BAK1	0.791209	0.68	1.01316	0.994536
CYBASC3	0.768116	0.962264	0.894737	0.853982
CHAF1B	0.762238	0.854305	1.06838	0.794521
WDR4	0.866667	0.694915	0.816327	1.10169
TRIP13	0.747059	0.86653	1.17733	0.688791
RBX1	0.78754	0.715935	0.974359	1.00209
C19orf10	0.892655	0.948956	0.758213	0.880192
NUF2	0.847826	0.863636	1.10462	0.664122
C1orf159	0.675676	0.947368	1.03636	0.820896
RDH13	0.708333	0.789474	0.859649	1.12329
CARM1	0.762452	0.787879	0.905512	1.02516
RAB40C	0.875	0.717949	0.910112	0.977941
TRIB3	0.729032	0.829268	0.926829	0.996587
ARMC7	0.734177	0.976744	0.771429	1
CCT2	0.83926	0.79213	0.892381	0.95914
CENPK	0.619835	0.78125	1.27907	0.802817
PIN1	0.685315	0.772727	0.909836	1.11521
AEN	0.803571	0.815385	0.946429	0.918129
ZNF444	0.698795	0.92	0.765363	1.1
C11orf10	0.877596	0.860714	0.885744	0.860246
CAD	0.80198	0.880597	0.921241	0.880503
C17orf101	0.823529	0.867647	0.864865	0.928571
ARD1A	0.826087	0.737069	0.942346	0.979592
LIN52	0.77451	0.623188	1.06349	1.02439
KIAA0415	0.914634	0.774648	0.787879	1.00893
ZFYVE27	0.954023	0.9	0.839695	0.792373
MAFF	0.75	0.891892	0.914634	0.929825
MYBL1	0.73913	1.01316	0.961538	0.772727
SLC25A29	0.757576	1.04762	0.93913	0.742268
ARG2	0.870588	0.777778	0.877323	0.961003
JUND	0.730769	0.890411	0.85	1.01562
NDUFA13	0.832461	0.913978	0.823432	0.916981
TUBB2C	0.860112	0.944589	0.886463	0.795747
NOSIP	0.809524	0.833333	0.885906	0.958549
ALG10	0.72973	0.96	1.04762	0.75
ACADVL	0.824367	0.913978	0.80402	0.945185
CTPS	0.949848	0.699558	0.920052	0.918114
DCAF15	0.881356	1	0.900552	0.705882
C6orf26	1.13043	1.17021	0.64	0.54717
FKRP	0.828571	1.06122	0.789474	0.808696
PHPT1	0.802326	0.828947	0.866667	0.990354
ASNS	0.843888	0.888345	0.890538	0.866265
PIGH	0.90583	0.96319	0.888889	0.731183
OTUD5	0.783439	0.784615	0.822581	1.09859
TXLNA	0.782748	0.738351	0.867036	1.10141
FBXO4	0.714286	0.692308	1.20513	0.878049
FKBP14	0.847953	0.832653	0.835616	0.973684
POLE	0.839416	0.989583	0.905199	0.755952
DDX51	0.893617	0.735849	0.905882	0.955752
ABHD3	0.840491	1.01739	0.816216	0.818027
SCAP	0.87574	0.927711	0.8867	0.802419
LYSMD1	0.65	0.842105	1.13846	0.862385
GRWD1	0.903226	0.700855	0.888889	1
CSK	0.82093	0.723684	0.883978	1.06452
MSL3	0.643836	0.689189	1.04651	1.11429
ZNF672	0.710145	0.887097	0.945455	0.95122
EIF5A	0.875326	0.755266	0.963277	0.900472
ATF6B	0.873518	0.925287	0.852217	0.845039
YTHDF1	0.753488	0.75265	0.938462	1.05161
IGF2R	0.777583	0.870637	0.762931	1.0852
TACC3	0.799314	0.936242	1.01429	0.747036
FAM158A	0.768116	0.949153	1.01724	0.762431
KIF2C	0.791391	0.94	1.02484	0.741021
TUBE1	0.836957	0.858586	0.851852	0.95
RPP21	0.679687	0.94	0.96875	0.909091
SLC27A3	1	0.84	0.833333	0.82439
KLC2	0.809524	0.833333	0.882629	0.972332
SCLY	0.758621	0.580645	1.01818	1.14062
SNORA64	0.9375	0.807692	0.645161	1.1087
UBL4A	0.749304	0.728571	1.0301	0.991228
SHPK	0.78125	0.814815	0.853933	1.05
LYPLA1	0.61399	0.702359	1.07731	1.10638
C13orf34	0.806818	0.901408	0.951613	0.840909
C19orf61	0.897059	0.945652	0.783186	0.875
PIGS	0.739946	0.981912	0.798561	0.98062
DUSP8	0.714286	1	0.833333	0.954023
DDB2	0.785714	0.940476	1.00952	0.765957
NRF1	0.833333	0.8	1.03922	0.829268
RP5-1022P6.2	0.875	0.90099	1.06716	0.659574
TNFRSF10D	0.840278	1.0678	0.755319	0.839623
TBC1D14	0.778626	0.638554	0.886179	1.2
C18orf25	0.701754	0.769231	0.888889	1.14433
MRPL23	0.889785	0.666667	1.01515	0.932907
RNASEH2A	0.686131	0.956204	1.03487	0.827338
MFSD11	0.964912	0.814815	0.915493	0.81
MSRB2	0.785714	0.837209	0.976471	0.90625
CNNM4	0.826772	0.836538	0.842391	1
PIGK	0.761261	0.987692	0.966102	0.790698
SPOP	0.733509	0.790541	0.888	1.09402
FZD1	0.886364	1	0.705479	0.914894
SIPA1L3	0.773585	0.8125	0.897059	1.02419
DDIT3	0.808739	0.900763	0.795082	1.00319
POLD2	0.784574	0.794618	0.937198	0.991525
MNS1	0.615385	1	1	0.893333
GALNT11	0.897959	0.801802	0.827273	0.982533
VEGFA	0.831373	1.0202	0.671033	0.987055
CCDC21	0.758242	0.907692	0.901961	0.942197
SRPR	0.893137	0.995294	0.786325	0.83564
ASPSCR1	0.683333	1.02128	0.884058	0.921739
NOL12	0.807692	0.958333	0.914894	0.829787
C9orf75	0.736842	0.882353	1.04301	0.848901
MAFK	0.88785	0.734375	0.925926	0.962963
CHID1	0.973684	0.853107	0.842105	0.842254
NETO2	0.759036	1	0.880952	0.871658
CHFR	0.727941	0.807229	0.85641	1.12121
WDR34	0.777174	0.845638	1.07393	0.816176
SCCPDH	0.821678	0.803213	0.956989	0.931373
CCNB2	0.819728	0.844156	1.13012	0.720081
SARS	0.89549	0.903122	0.803541	0.912023
ELAC2	0.774373	0.894389	0.817629	1.02784
CDCA5	0.714286	0.81759	1.1784	0.804089
SDC3	0.962963	0.918367	0.776596	0.857143
CNNM2	0.75	0.967742	0.833333	0.964286
TTC15	0.705882	0.9	0.867403	1.04225
ILKAP	0.84492	0.829114	0.881944	0.96
EBP	0.961538	0.971193	0.889041	0.695312
SAMD4B	0.766917	0.736471	0.824104	1.18987
DLK2	0.828571	1.24409	0.685714	0.759259
PSMD8	0.794161	0.851213	0.855059	1.0173
CCDC12	0.80292	0.729167	0.986111	1
TMEM9	0.91502	0.980638	0.812785	0.809859
GCNT2	1.00585	0.850877	0.75	0.911765
DEDD2	0.842105	0.906977	0.868852	0.900662
HIRA	0.849673	0.680328	0.924138	1.06486
C17orf53	0.761905	0.981481	1.02564	0.75
CYB561D1	0.769231	0.785714	0.924528	1.0396
ATAD3B	0.944444	0.826923	0.871795	0.876106
SIN3B	0.75	0.887324	0.864583	1.01754
ATAD3A	0.807229	0.855072	0.914062	0.943262
CDC2	0.790865	0.811947	1.1682	0.749604
FBXW2	0.790323	0.692308	0.95	1.08824
SUGT1P	1.1	0.705882	0.833333	0.882353
C1orf85	0.692982	1.03289	0.827736	0.968116
OS9	0.873798	1.0241	0.825758	0.798492
UNC50	0.92233	0.868735	0.881481	0.85
FBXO33	0.810185	0.74	0.906977	1.06557
PTPLA	0.692308	0.95	0.963855	0.916667
POR	1	1.01509	0.714403	0.79351
FAM89B	0.763889	0.763158	1.02158	0.97551
SNAP29	0.764085	0.692308	0.890411	1.17778
COQ7	0.773585	0.8	1	0.95122
ACOT8	0.742574	0.833333	0.813559	1.13587
PPM1K	1.05263	0.631579	0.915254	0.925926
TMED9	0.944019	0.957843	0.812388	0.811711
DSTN	0.783161	0.682947	1.05421	1.00577
ZNF512B	0.857143	0.794393	0.855372	1.01923
RECQL	0.809524	0.856502	0.981308	0.880342
MTHFD1L	0.889706	0.752475	0.924419	0.961165
FANCE	0.867925	0.803279	1	0.857143
C21orf45	0.65625	0.941606	1.09574	0.835714
SUPT16H	0.816044	0.795521	0.924761	0.993209
MCAT	0.745098	0.8	0.931034	1.05405
EED	0.853774	0.733333	0.984127	0.959459
TMEM141	0.795918	0.686275	1	1.04878
TFE3	0.763975	0.8	0.859259	1.10811
C14orf145	0.787234	0.862069	1	0.882353
CCDC6	0.729282	0.594595	0.976562	1.23134
BRF1	0.803922	0.857143	0.849462	1.02128
MUL1	0.834615	0.881633	0.904255	0.911504
DGCR6L	0.785088	0.615385	1	1.13158
CDKN3	0.797468	0.842942	1.12568	0.766393
ITGA3	0.826389	1.13415	0.754502	0.817518
NPM3	0.918803	0.690909	0.92	1.00319
BAT3	0.80268	0.889749	0.807692	1.0333
MAGOHB	0.854545	0.784615	1.02083	0.87395
CPSF1	0.935154	0.867089	0.857143	0.874627
HSPA13	0.793814	0.957359	0.933921	0.849057
TNPO2	0.907285	0.839024	0.918033	0.870432
LY6E	0.850417	0.972752	0.842811	0.868966
CLN3	0.803987	0.945455	0.97037	0.815175
BCAT2	0.82716	0.830508	0.874286	1.00341
SNORD18C	1.17273	0.394231	1.29412	0.674419
DEAF1	0.839623	0.8	0.911111	0.985507
CEP55	0.739274	0.863271	1.17872	0.755034
EIF4EBP1	0.67101	0.857143	0.996785	1.01142
FIGNL1	0.707386	0.918699	1.14286	0.767442
ZNF783	0.785714	0.909091	0.842105	1
PTS	0.76	0.735294	1.07692	0.964706
RUVBL2	0.879725	0.880435	0.842887	0.934426
TMBIM6	0.905673	0.89193	0.887052	0.852912
FAM131A	0.851852	0.823529	0.83871	1.02381
LTBP4	1.08333	0.903955	0.77451	0.776119
RNPEPL1	0.852941	0.755556	0.968	0.962264
SGCB	0.677778	0.978622	1.09091	0.791667
EXT1	0.689655	0.871795	0.841727	1.13636
CCDC47	0.910405	0.902335	0.830144	0.896962
HMOX2	0.885714	0.865031	0.813084	0.976608
GTF2H3	0.753363	0.609053	1.05	1.12808
SNORD16	1.25904	0.858696	0.583333	0.839506
ADRM1	0.785372	0.891034	0.915695	0.949174
ZFP91	0.734082	0.743243	0.954545	1.10959
FAM33A	0.804	0.798419	1.17901	0.760417
PIH1D1	0.911111	0.847826	0.923767	0.859259
TMED1	0.884817	1.00769	0.83871	0.811024
NDUFS7	0.861538	0.77907	0.84127	1.06067
DPH1	0.949153	0.844444	0.785047	0.964286
DIAPH1	0.996212	1.01746	0.958838	0.57072
KIF14	0.839506	0.850877	1.10294	0.75
UVRAG	0.790323	0.75	0.974576	1.02857
UROD	0.863095	0.823834	0.878873	0.978022
AGPAT5	0.858974	0.917722	0.928	0.839161
GTF2H4	0.911243	0.900901	0.880435	0.851485
CSTB	0.751344	0.798042	0.965018	1.02982
ANKRD39	0.770833	0.689655	0.902913	1.18085
DHRS7B	0.822314	1.12977	0.888889	0.703704
AP4B1	0.904762	0.841121	0.789062	1.00976
BCL2L2	0.873786	0.735043	0.908163	1.02778
HES6	1.2	0.714286	0.834225	0.796296
SPAG5	0.862222	0.913793	1.03118	0.738197
TRAF7	0.78022	0.628571	1.02963	1.10698
KIAA0649	0.794118	0.941176	0.913462	0.896825
WDR13	0.808	0.80597	0.898305	1.03333
EFHD2	0.857143	0.636364	1.0596	0.992958
PSMG3	0.881633	0.901639	0.899351	0.86351
POLR2H	0.88	0.815451	0.889776	0.960998
RNFT1	0.933824	0.838095	1	0.774648
MYO9B	0.818182	0.904762	0.842857	0.980769
TMEM115	0.959677	0.95283	0.783582	0.850498
MBD4	0.761905	0.835937	0.954545	0.994286
CYB5R1	1.03383	0.94086	0.791667	0.78043
MAP3K6	0.821429	1.02597	0.895522	0.804348
RHBDD3	0.909091	0.920635	0.82906	0.888889
ING5	0.886364	0.777778	0.970588	0.913043
ZNF511	0.854167	0.786096	1.14765	0.759958
ALKBH6	1.04255	0.892308	0.762712	0.851852
EXO1	0.666667	0.865979	1.19178	0.825
UBR7	0.850467	0.886525	0.969697	0.842742
BCL7B	0.649446	0.851485	1.0369	1.01183
ARHGDIA	0.795518	0.854785	0.91134	0.988247
MRPS6	0.99784	0.907143	0.863469	0.781955
NUDC	0.804004	0.821545	0.836443	1.08843
MAP2K7	0.847458	0.891892	0.885246	0.925926
HPS1	1	0.733333	0.833333	0.984848
GNB1L	0.842105	0.875	1.06522	0.769231
NF2	0.85	0.680672	0.898089	1.12281
INF2	0.864198	0.894737	0.865854	0.926829
SMC4	0.820941	0.965297	1.00863	0.756757
EML2	1	0.84058	0.812849	0.898551
CANX	0.868094	0.894055	0.834298	0.955576
FAM72B	0.827586	0.831325	1.11538	0.777778
EPPK1	0.826087	0.833333	0.892857	1
C9orf100	0.8	0.833333	1.06977	0.849206
NFE2L1	0.922906	0.917133	0.800336	0.912037
SMCR7L	0.697479	0.664	0.907895	1.28333
CD59	0.9375	0.941176	0.810056	0.864078
GOLGA2	0.840278	0.860465	0.791519	1.06081
CKS1B	0.808316	0.824728	1.11521	0.80526
FAM104A	0.715789	0.747573	0.932432	1.15789
PIP4K2A	1	0.8	0.830769	0.923077
SNORA70	0.975207	1.01587	1.01442	0.548387
AP2S1	0.907173	0.81295	0.9875	0.846354
SNRPB	0.876835	0.755656	1.01731	0.90434
NUDT16L1	0.824561	0.898305	0.784615	1.04667
SNHG10	1	0.75	1.02083	0.783784
USP12	0.797203	0.613208	0.916667	1.22764
C16orf91	0.806452	0.961538	0.929825	0.857143
PANK4	0.847222	0.901961	0.834862	0.971154
VARS2	1.0122	0.828283	0.870968	0.843972
GNPTG	0.805556	1.00709	0.725806	1.01734
KIAA1797	0.754098	0.729508	0.954338	1.11828
TMC6	0.991304	1.04762	0.78629	0.731183
ATP5D	0.863636	0.733333	0.9625	0.996965
RNF126	0.786517	0.96	0.852632	0.957447
VARS	0.908356	0.942857	0.850602	0.855051
WDR51A	0.817073	0.847826	1.10169	0.790476
RNFT2	0.833333	0.947368	1.16667	0.609756
RPA3	0.839779	0.758065	1.23179	0.727723
SRGAP2	0.868132	0.752941	1.03008	0.90625
PQBP1	0.832836	0.862857	0.879464	0.982332
KNTC1	0.806667	0.907216	1.03125	0.812865
NFIC	0.794872	0.788732	0.89011	1.08434
EGLN2	0.863248	0.748879	0.907162	1.03889
CSGALNACT2	0.714286	0.966387	0.909091	0.968421
HSPBP1	0.9	0.916667	0.822835	0.918803
DUSP1	0.71308	1	0.930233	0.915493
RRP7B	1	0.761905	1.03226	0.764706
GFER	0.914286	0.79661	0.964286	0.883721
CHEK2	0.852273	0.936709	0.928315	0.841667
TMEM51	1.08333	0.862069	0.793651	0.82
TRMT6	0.818182	0.885714	0.913669	0.942222
UBE2T	0.762803	0.85	1.15072	0.796345
AARS2	0.91358	0.862069	0.913043	0.871658
SNORD31	0.5	0.894737	1.19231	0.974359
C9orf3	1.04348	0.894737	0.777778	0.845588
GLRB	0.766667	1.02198	0.853659	0.919355
PGS1	0.868217	0.825397	0.833333	1.03478
CACHD1	1.07143	0.857143	0.8	0.833333
HACE1	0.894737	0.795455	0.833333	1.03846
CIT	0.825397	0.974026	0.954128	0.809091
Magmas	0.708333	0.961538	0.913265	0.979592
AIG1	0.868687	0.922222	0.852459	0.919414
EXTL2	0.741379	0.9375	0.984615	0.9
HJURP	0.805369	1.01546	1.05385	0.688995
HYLS1	0.774194	0.971831	1.03846	0.779412
CKS2	0.903431	0.802005	1.11905	0.739714
MAN1B1	0.837061	0.995951	0.853659	0.877622
DDX19B	0.754098	0.955056	0.843373	1.0119
MAFG	0.796875	0.728814	0.942149	1.09692
TMEM208	0.977099	0.7343	0.910314	0.943089
MAP2K1	0.923636	0.801527	0.8125	1.02759
H2AFZ	0.859356	0.662007	1.24732	0.797002
MTBP	0.833333	0.854545	1.04464	0.833333
LMF2	0.885246	0.993197	0.922652	0.765027
REXO1	0.833333	0.911111	0.875	0.947368
TMEM184B	0.853333	0.948357	0.81016	0.955157
PPP2R5B	1	0.8	0.725	1.04255
CDK2AP2	0.913043	0.923077	0.928741	0.802857
PNKP	0.833333	0.97619	0.848485	0.909836
PLA2G16	0.851852	0.682692	1.09146	0.942857
RBM4B	0.625	0.727273	1.24242	0.974359
ACTB	0.778591	0.943952	0.935013	0.911604
STUB1	0.898305	0.879518	0.933333	0.858491
PILRB	1.02299	0.831683	0.83815	0.877049
ARSA	0.888889	1.03077	0.798319	0.852679
NCLN	0.888446	1.01456	0.85	0.817942
SNAPC2	0.853659	0.740741	0.976744	1
SLC39A1	0.834661	1.02905	0.881517	0.82598
C13orf1	0.894737	0.703704	0.972973	1
PRR5	0.785714	0.785714	1	1
GUSB	0.842254	1	0.884187	0.845095
PUSL1	0.766423	0.833333	1.00667	0.965318
PTTG1IP	0.777971	0.968107	0.924731	0.901408
DNAJB11	0.881064	1.04747	0.822767	0.821106
PFDN2	0.848552	0.77933	0.919569	1.02549
KLF16	1	0.644444	0.928571	1
CCL16	0.833333	0.611111	1.2	0.928571
SOCS2	0.653846	0.791667	1.26087	0.866667
DNA2	0.730769	0.924528	1.08475	0.833333
CD9	1.07767	1.08186	1.04796	0.366071
CRTAP	0.918033	1.03036	0.763158	0.862069
CRLS1	0.94697	0.773333	0.973684	0.879747
TBC1D10A	0.941176	0.956522	0.827586	0.848485
PGPEP1	0.892857	0.866667	1	0.814433
IMPA1	0.771429	0.832117	0.914894	1.05556
DGKZ	0.823899	0.851064	0.870833	1.02841
NUDCD2	0.862213	0.727273	1.1453	0.839506
MAPK8IP3	0.974684	0.866667	0.77	0.962963
C16orf68	0.677966	0.861111	1.0355	1
BAT5	0.888325	0.943299	0.872146	0.870824
ICAM3	0.666667	0.866667	1	1.04167
FAM24B	0.9	0.888889	0.925926	0.860215
PDIA4	0.860449	1.0474	0.804708	0.8625
AMFR	0.884746	0.912214	0.929348	0.848771
FBXO5	0.734694	0.818182	1.21839	0.803922
KIAA0427	0.881356	0.769231	0.8	1.125
MCM10	0.846154	0.895735	1.12329	0.711111
NSUN5C	0.9375	0.857143	0.924528	0.857143
CDCA8	0.818919	0.895288	1.0346	0.828054
NTHL1	0.75	0.895833	0.979381	0.95189
BNIP3L	0.759076	0.746479	0.888199	1.18367
ZWINT	0.797075	0.818737	1.10915	0.852688
APH1B	0.833333	0.95	0.826087	0.968254
ELAVL1	0.790123	0.813433	0.931624	1.04255
INCENP	0.765957	0.982955	0.938462	0.890476
NT5C3L	0.777778	0.8	0.943787	1.05645
STAG3L4	0.8	0.692308	1	1.08571
BAT2L	0.839286	0.774011	0.869231	1.09569
MRPL43	0.837037	0.793893	0.934247	1.01344
COX6A1	0.911568	0.983945	0.873837	0.809368
TP53INP2	0.793103	0.552941	0.921053	1.3118
C1orf86	0.846154	0.919355	0.813492	1
ATP1B1	0.822785	1.02609	0.925097	0.805048
ATG16L1	0.97931	0.981481	0.618557	1
FBXW4	0.779221	0.864865	0.869565	1.06579
NCAPD3	0.811321	0.922764	0.950617	0.895028
SNORA4	0.857143	0.844828	1.24324	0.634615
SSNA1	0.867647	0.724638	1.0696	0.918216
ALKBH1	0.866667	0.884615	0.8125	1.01639
RRP8	0.857143	0.803922	0.886364	1.03279
RAVER1	0.802469	0.913978	0.944056	0.919786
EHMT2	0.837662	0.793296	0.949367	1
SEPT2	0.877295	0.696607	0.913793	1.09268
USP1	0.759563	0.800373	1.18333	0.837438
C11orf2	0.912195	0.951613	0.797814	0.919271
VEZT	0.846154	0.875817	0.921933	0.9375
SSR3	0.932806	0.86562	0.911801	0.871329
WDR81	1.06383	0.794872	0.797619	0.925373
PLK4	0.75	0.861538	1.16	0.810345
ARID3B	0.925333	1	0.891892	0.764706
SARS2	0.770833	0.938095	1	0.873016
C16orf14	0.826087	0.791667	0.980392	0.984177
NPC2	0.885781	1.11789	0.732976	0.845815
MAD2L1	0.700348	0.791463	1.32065	0.770574
RFNG	0.735849	1	0.971429	0.875912
ZNF684	0.6	1.08	0.903226	1
PAFAH1B3	0.790698	0.785276	1.00785	1
TUBA1C	0.981281	0.871886	0.969549	0.76127
BTN2A2	0.805556	1.06452	0.809524	0.904762
RPS21	1.01079	0.651621	0.999668	0.922353
DCLRE1B	0.74359	0.9	1.03623	0.904762
DTL	0.707865	0.967105	1.11688	0.792793
YEATS4	0.756219	0.82659	1.07042	0.931429
NLGN2	0.96	1.01754	0.857143	0.75
RRP1	0.894231	0.758621	0.926136	1.00588
PACSIN2	0.773469	0.89011	0.819178	1.10227
PIGQ	0.941176	1	0.846847	0.797101
NARFL	1	0.6875	0.916667	0.981132
PIGX	0.72381	0.893204	1.06522	0.903226
NDUFA11	0.83378	0.807882	0.889344	1.0545
C3orf52	1.25243	0.909091	0.764706	0.659574
GGCT	0.873589	0.727835	1.07812	0.906318
RPS6KA1	0.875	0.953488	0.797414	0.96
MRPL55	0.82659	0.843137	0.93038	0.985915
CENPN	0.824176	0.759494	1.15385	0.849265
PRC1	0.849265	0.932642	1.07649	0.728395
RFC5	0.85022	0.810811	1.15842	0.767442
KDELC2	0.865072	0.968	1.03968	0.714286
ZNF213	0.6875	0.8	1	1.1
LRRC47	0.897674	0.80791	0.908602	0.973451
SAP18	0.764423	0.766497	0.991803	1.06504
COMMD4	0.926217	0.690821	1.11648	0.854478
CDC25A	0.813953	0.830409	1.125	0.818713
SLC31A1	0.938053	0.908451	0.819355	0.92233
PRNP	1.00198	1.10227	0.777778	0.706731
PSMD3	0.880521	0.910256	0.814387	0.983847
RETSAT	0.909091	0.847619	0.907407	0.925
PFKP	0.783333	0.946746	0.904514	0.954545
SNX7	0.875	0.89011	0.928571	0.895582
DPM2	0.920354	0.961165	0.842466	0.865385
NHEJ1	0.875	0.720588	0.939394	1.05455
NR4A1	0.661972	0.8125	1.06711	1.04911
RPA2	0.825279	0.839161	1.01075	0.915567
RANGRF	0.837838	0.95	0.911111	0.891892
RANBP1	0.773448	0.766871	1.20623	0.844492
RSAD1	0.94898	0.745455	0.905405	0.991228
RAB11B	0.825843	0.927273	0.838057	1
C9orf80	0.75641	0.934211	1.04082	0.86
UBE2Q2	0.853061	0.652542	1.11538	0.970588
MTSS1L	0.820755	0.857143	0.880435	1.03333
C11orf17	0.846774	0.811321	0.925	1.00862
HINT3	0.696203	0.8125	1.07143	1.01163
MAD2L2	0.734043	0.910714	1.0292	0.918159
BTBD6	0.844937	0.8	1.02201	0.925676
BET1	0.767857	0.880597	0.875	1.06944
POLA2	0.802817	0.972222	0.974684	0.843318
ZRSR2	0.84375	1.06349	0.769231	0.916667
DCTN3	0.865801	0.827815	0.99	0.909804
TMEM63A	0.762712	1.15789	0.84375	0.829268
TYK2	0.848485	0.921569	0.853659	0.97
NAE1	0.857143	0.752381	1.03333	0.95107
LRWD1	0.817073	0.991304	0.857664	0.928
ALDH4A1	0.719512	0.82	0.842105	1.2126
NSUN5	0.842105	0.95	0.858209	0.944444
KIAA0317	0.79235	0.792	0.920245	1.09016
MRPS21	0.837017	0.892675	0.836082	1.02924
PAF1	0.758865	0.92987	0.872483	1.0339
DNMT1	0.852665	1.00932	0.894988	0.838188
MSTO1	0.88	0.851852	0.898551	0.964912
AKAP1	0.925439	0.844595	0.894737	0.931034
CPNE7	1	0.85	0.882353	0.863636
GRAMD4	0.904762	0.883721	0.79562	1.01258
GPSM2	0.888889	0.795455	1.05366	0.858824
C16orf75	0.932127	0.803571	1.10734	0.753906
TLE2	0.630435	1	0.966667	1
ORMDL1	0.883041	0.887978	1.03571	0.790698
RAC3	0.682353	0.92	1.09465	0.900794
CELSR3	0.933333	0.866667	0.833333	0.964602
KIAA2013	0.873684	1.01095	0.869942	0.843373
TROAP	0.811321	0.790576	1.19231	0.803783
AURKA	0.8	0.874204	1.09259	0.831461
CSRP2	0.80198	0.826923	1.20755	0.762376
HNRNPD	0.840106	0.947014	0.895495	0.916422
FAM173B	0.976378	0.806723	0.958042	0.858108
SMAP2	0.902778	0.809524	0.894942	0.992248
OTUB1	0.869565	0.836634	0.909091	0.984581
TEF	0.714286	0.875	0.916667	1.09524
UCHL5	0.835897	0.783582	0.977169	1.00455
DHX16	0.800866	0.931452	0.843049	1.02597
HDAC7	0.742857	0.880597	0.879781	1.09827
NDUFB8	0.87574	0.858038	0.829787	1.03807
C9orf46	0.942529	0.938202	0.890411	0.830769
RNASE4	0.714286	1.08511	0.846154	0.956873
TMEM109	0.929134	1.02487	0.863636	0.785124
C19orf52	0.925926	0.705882	1	0.971014
DBF4B	0.65625	0.849057	1.09756	1
TOMM40	0.823529	0.864035	0.948969	0.966507
EPHB3	0.970588	1	0.899371	0.733333
IPPK	0.827586	0.947368	0.829268	1
RAI14	0.837209	0.649351	1.06087	1.05714
EPS15L1	0.777778	0.884615	0.886957	1.05556
ARHGAP11A	0.808824	0.761062	1.09259	0.942529
LSM4	0.806988	0.839394	1.02058	0.938659
BCL7C	0.831579	0.921986	0.931429	0.920904
SELK	0.97651	0.79803	0.934426	0.897143
BRP44L	0.822222	0.809524	0.979167	0.995215
FBRS	0.902256	0.813008	0.863636	1.02767
HINT2	0.842697	0.724409	1.13223	0.907268
C7orf47	0.866667	0.986111	0.873303	0.880769
HTRA2	0.818182	0.903226	0.885496	1
CCDC9	0.921053	0.892857	0.830189	0.962963
HPS6	0.840909	0.813953	0.932203	1.02
AGAP3	0.802198	0.910448	0.882883	1.01156
ZGPAT	0.96	0.8125	0.890625	0.944162
RAD23A	0.787037	0.821429	1.07281	0.926024
UBE2N	0.860092	0.831276	0.995935	0.92
SPNS1	0.881579	1	0.862559	0.863346
DCAKD	0.828947	0.911392	0.964286	0.902913
SLC25A16	0.813953	0.878788	0.942857	0.972222
SLBP	0.907055	0.780415	1.04329	0.877342
IQGAP1	0.951066	0.93985	0.900783	0.81685
APEH	0.910931	0.859813	0.895833	0.942085
SLC38A1	0.787902	0.88172	0.899038	1.04056
ACAP3	1.03896	0.911111	0.852941	0.806667
IGFBP2	0.826087	0.95082	1.00794	0.824975
ZFYVE21	0.920455	0.728395	1.01081	0.950495
DPP9	0.973684	0.916084	0.92511	0.795367
EME1	0.854545	0.978022	1.01031	0.767442
C6orf129	0.789474	0.805907	1.05147	0.963563
ACADS	0.875	0.68	0.888889	1.16667
PLEKHB2	0.770083	0.604592	0.920596	1.3154
CHUK	0.865169	0.760736	1.05208	0.932692
BCL2L12	0.791667	1.01471	1	0.804348
BUB1	0.900662	1.01179	0.914439	0.784483
NUP210	0.870833	0.890511	0.944043	0.906103
UNKL	0.969697	0.970588	0.846154	0.825243
PQLC3	0.796875	0.972973	0.92517	0.916667
SLC41A3	1.11864	0.82	0.940678	0.732394
NAPB	0.842105	0.625	1	1.14474
TAZ	0.847826	0.967033	0.980198	0.816949
MCM3	0.832353	0.950222	1.0616	0.767857
SPRED2	0.813333	0.844086	0.833333	1.12143
APLP1	0.80791	1.14059	0.882353	0.781818
SUV39H1	0.8125	1.03846	0.96875	0.793103
LYSMD4	1.09091	0.833333	0.952381	0.736842
PIGA	0.906977	0.941176	0.859155	0.90625
PBK	0.910112	0.834437	1.14407	0.72549
DCTPP1	0.871622	0.767241	1.03101	0.944588
ZNF212	0.804348	0.837838	0.911765	1.06061
LOC388152	0.825243	0.884615	0.904762	1
TMEM186	0.860465	0.894737	0.870056	0.989691
HTRA4	0.909091	0.705882	1	1
HEATR6	0.777778	0.816	1	1.02128
C1orf96	0.853659	0.903509	1.0303	0.827586
PRR12	0.923077	0.8	0.833333	1.05882
COL4A3BP	0.958549	0.855422	0.819672	0.982456
MLLT11	0.8125	0.677419	1.03971	1.088
OGFOD2	0.936508	0.842105	0.852941	0.986301
TMEM39B	0.924242	0.977011	0.863354	0.853333
AP1M1	0.815217	0.870466	0.955357	0.976923
TIMELESS	0.790941	0.958678	1.03187	0.836512
LOC90110	1.05882	1	0.875	0.684211
FZR1	0.779221	0.833333	0.916667	1.08911
ETS1	0.813953	0.843434	0.691781	1.26923
ABHD8	0.734375	0.826087	0.96	1.09804
ZDHHC13	0.924242	0.974026	1	0.720524
LOC91316	0.785714	0.928571	0.904762	1
SSR1	0.90625	0.894434	0.906667	0.911828
HNRNPUL2	0.847074	0.84466	0.868627	1.05882
C10orf35	0.876623	0.909091	0.862745	0.970803
ANKRD57	0.8	0.92	1.1	0.8
CCM2	0.795455	0.984733	0.954545	0.885572
RACGAP1	0.875803	0.877589	1.08178	0.785901
CD97	0.681818	1.31707	0.810811	0.811563
FAM54A	0.763158	0.908163	1.2	0.75
C14orf4	0.961039	0.96	0.680851	1.01948
CLPB	0.807018	0.88172	0.913793	1.01887
NOL3	0.825397	0.925926	0.865672	1.00477
GAA	0.796992	0.974026	0.883588	0.96732
LONP1	0.906149	0.949721	0.878893	0.887372
RCL1	0.732143	0.704918	1.0641	1.12121
PHC2	0.963636	0.825397	0.789116	1.04444
RRM1	0.808824	0.992995	1.03385	0.787097
LRFN4	0.866667	1.01639	0.921569	0.818182
SEMA4F	0.921569	1	0.92	0.78125
ACYP1	0.804878	0.898876	1.17073	0.748538
SC65	1.0566	1.08904	0.789474	0.688406
NLE1	1	0.756098	0.905405	0.962025
SLC24A6	0.862745	0.892857	0.828829	1.03922
SLC35E1	0.839378	0.863014	0.862069	1.05941
NAGA	1.01316	1.09545	0.808081	0.707317
SLC35C2	0.942857	0.957576	0.827751	0.895939
LMNB1	0.837758	0.93007	1.11382	0.743083
GSTZ1	0.898148	0.818898	1	0.908163
BRCA2	0.745283	0.948905	1.07407	0.857143
SNAI1	0.606061	1.03226	0.833333	1.15385
CCDC75	0.872093	0.796296	0.851852	1.10526
FAM72A	0.756757	0.925926	1.23077	0.712121
MYADM	0.816688	1.18491	0.935162	0.688889
ZDHHC18	0.87907	0.919355	0.92446	0.903226
DTYMK	0.836257	0.791667	1.21951	0.778878
SEC11A	0.939731	0.982343	0.894977	0.809297
FANCA	0.829787	0.962963	1	0.833837
HEXB	0.884191	1.04259	0.901449	0.798419
DNAJB2	0.800915	0.853061	0.921296	1.05172
WDHD1	0.806604	0.942857	1.07547	0.802083
FBXO41	0.851852	0.714286	0.981132	1.08
HIGD1A	0.819328	0.651685	0.967347	1.18895
SLC4A5	0.928571	0.882353	0.9	0.916667
LOC81691	0.740741	0.918919	1.15625	0.811881
NEK2	0.821918	0.854839	1.19595	0.755319
GMCL1	0.897727	0.734375	1.00833	0.987952
DKFZP686I15217	1	0.869565	0.909091	0.85
PHF13	0.89916	0.849057	0.973684	0.907692
GCDH	0.928571	0.755556	0.954338	0.99115
TRAPPC1	0.873368	0.840067	1.01441	0.901882
TNKS1BP1	0.922078	0.8	0.876712	1.03162
CDC42EP4	0.666667	0.857143	1.10667	1
SNORA18	0.898305	0.629139	1.22368	0.87963
CKB	0.910891	0.880435	0.955919	0.883593
XAB2	0.905325	0.877358	0.907895	0.940476
MDH2	0.869061	0.816983	0.892126	1.05364
PLXND1	0.84	1.15084	0.885057	0.755932
CTSC	0.947368	0.844156	0.988975	0.851485
C11orf60	0.849057	0.6875	1.13115	0.964286
SFI1	0.84	0.96	0.909091	0.923077
MOCS2	0.818991	0.872093	0.844595	1.09709
FAM3A	0.860759	0.988235	0.863799	0.92011
C19orf47	0.783784	0.854839	0.946237	1.04878
UBAC1	0.906977	0.78481	1.00775	0.934132
C11orf83	0.747573	0.862069	1.04792	0.97619
CPNE2	0.763158	0.792453	1.0202	1.0582
USP5	0.869427	0.925926	0.861224	0.977459
HAUS5	0.830508	1.02299	0.968085	0.8125
DUS3L	0.94	0.829787	0.983607	0.881579
TUBB	0.836139	0.926041	0.994849	0.87896
ST5	0.791667	0.82243	0.77193	1.25
BEX2	0.833333	0.930233	0.8	1.07292
GRB14	0.8	0.791667	1.13636	0.909091
MAPK12	0.846154	1.05333	0.850746	0.886957
SGSM3	0.926316	0.863158	0.831818	1.016
LRRC8A	0.817647	0.99	0.888889	0.941176
IFNGR2	0.833962	0.847973	0.97931	0.977143
FLJ10404	1	0.8	0.957447	0.880952
C1orf144	0.817536	0.677524	1.07302	1.0704
MIIP	0.860465	0.891566	0.964286	0.92233
TPM1	0.7061	0.887187	0.864865	1.18067
VPS16	0.910112	0.883721	0.816092	1.02899
SNRPF	0.915456	0.866935	1.04872	0.80826
FANCD2	0.843284	0.953216	1.09804	0.744898
ZBTB7B	0.912088	0.854167	0.846575	1.02682
BAG3	0.911111	1.01575	0.898507	0.81448
HRAS	0.896947	0.779221	0.988304	0.975806
CCDC130	0.860465	0.972973	0.897959	0.909091
DRAP1	0.70122	1	0.93018	1.00939
MSI2	0.75	0.603448	0.995098	1.29245
BMP8B	0.785714	0.9	0.955556	1
RNASEH2C	0.886957	0.820225	0.963415	0.970874
TMED10	0.956942	0.933562	0.930909	0.820442
MRPL42	0.756757	0.643979	1.08176	1.15972
HMGB2	0.725434	0.885004	1.1671	0.864697
MEX3D	0.904762	0.975	0.984848	0.777778
IMPAD1	0.879581	0.88535	0.889447	0.988095
MDC1	0.756522	0.967742	0.923567	0.99505
RHOG	0.82069	0.775	1.01	1.03731
PSME3	0.837766	0.729055	0.940447	1.13617
ORAOV1	0.967742	0.843137	0.891667	0.941176
ZBTB12	0.962963	0.833333	0.945946	0.901639
GRK6	0.823529	0.773913	1.10309	0.943396
RALA	0.845679	0.721649	1.05882	1.01786
AQP11	0.833333	1	0.869565	0.941176
MRPL4	0.848	0.971831	0.792373	1.03218
TRADD	1.15217	0.791667	0.846154	0.854545
RFC2	0.760976	0.935743	1.1369	0.810924
DDX18	0.900498	0.813445	0.902965	1.02767
CDC2L1	0.852459	0.88	0.985714	0.926471
C9orf114	0.944444	0.903226	0.858824	0.93913
GALNT2	1	1.04786	0.84589	0.752322
HADHB	0.952681	0.831683	0.736577	1.12537
TMCC1	0.697674	0.818182	0.944444	1.18605
XPNPEP1	0.90411	0.844037	0.879518	1.01869
CCNDBP1	0.948718	0.727273	0.938462	1.03205
C16orf61	0.804348	0.843137	1.08197	0.91716
GOSR2	0.823529	0.816794	0.908257	1.09804
RBM42	0.846512	0.954545	0.817029	1.02857
GPKOW	0.810345	0.882353	0.842975	1.11111
ZDHHC17	0.983607	0.846667	0.826087	0.990566
RANGAP1	0.877076	1.01779	0.947461	0.804674
THAP3	0.714286	0.928571	0.769231	1.23529
IER5	0.939394	0.804348	1.01476	0.888889
ATAD2	0.791583	1.00153	1.03454	0.819753
PRIC285	0.857143	0.958333	0.909091	0.923077
HS1BP3	0.818182	0.81	0.852941	1.16667
GNB1	0.784091	0.754098	1.00676	1.10311
C20orf29	0.765625	0.8	0.918919	1.16364
RAD18	0.742857	0.925676	1.125	0.854839
CYB561	0.874525	0.904762	0.852665	1.01643
TFDP1	0.8389	0.747967	1.12446	0.937209
HSPA1A	0.827957	1.10757	0.928994	0.78481
PPP2R4	0.863469	0.807018	0.945455	1.03368
ALG1	0.896552	0.909091	0.953488	0.890625
CIB1	0.831683	0.747368	0.983114	1.08787
C22orf32	0.926829	0.651163	1.01266	1.0597
MYH14	0.885906	1.0625	0.84	0.862069
NAPA	0.913462	0.796875	0.955128	0.985201
CCNF	0.760417	0.975758	1.09023	0.82439
LRRC49	0.791667	0.75	1.15385	0.955556
MMP15	0.6875	1.08333	1.07759	0.802998
MRPL38	0.858025	0.89726	0.896135	1
P4HB	0.90862	1.0365	0.856617	0.849692
HYOU1	0.885508	1.03585	0.806829	0.923398
TRAM2	0.777778	0.976077	0.846154	1.05172
NIPA1	0.822785	0.864865	0.822581	1.14151
ALKBH7	1	0.9	0.74026	1.01149
MPG	0.940299	0.783784	0.905405	1.02239
ZNF740	0.84106	0.8	0.915493	1.09565
ZC3H7B	0.945055	0.736434	0.964072	1.00709
WBSCR22	0.799639	0.914234	0.930314	1.00848
FPGS	0.907407	0.858491	0.916667	0.97037
MID1IP1	0.942029	0.833333	0.909091	0.968531
TRIM11	0.925926	0.888889	0.868687	0.969697
CCHCR1	0.797872	0.988889	1	0.866667
PXMP2	0.862319	0.806452	1.10215	0.882682
FAM83H	0.85259	0.925	0.861314	1.01479
CARS2	0.820896	0.916667	0.916667	1
SYF2	0.951456	0.753731	0.905172	1.04396
WBP11	0.750572	0.874359	0.962343	1.06735
DNASE2	0.94386	1.02778	0.878706	0.804469
METAP2	0.874751	0.70977	0.963636	1.10667
RBM14	0.892473	0.955556	0.874016	0.932927
PRKD2	0.846154	0.938776	0.966667	0.903846
ASRGL1	0.945455	0.892308	0.95	0.867925
LAMP1	0.945222	1.05036	0.788194	0.871961
PSMD9	0.914474	0.71831	1.03475	0.988235
COPE	0.895349	0.844371	0.928668	0.987461
MT2A	0.713115	0.780269	1.32975	0.832909
CDK4	0.864893	0.821095	1.12283	0.847317
CD164	0.891671	1.01601	0.930233	0.818229
LPIN1	1.1087	0.886792	0.744807	0.915888
TPX2	0.830607	0.970563	1.06082	0.794207
DGKQ	0.961538	0.8	0.90625	0.988439
CSRP1	0.835084	0.873786	0.964945	0.98249
COX15	0.830189	0.825397	0.888889	1.11224
SDHALP2	1	0.823529	0.833333	1
GLA	0.952941	0.995074	0.951557	0.757426
C19orf60	0.761905	0.947368	0.683333	1.26471
FAM184A	1.02857	0.85	0.712121	1.06667
RAD51L1	1	0.875	0.967742	0.814815
FANCM	0.78	0.906977	1.03571	0.935484
UNG	0.851124	0.877743	1.11111	0.818471
PUF60	0.84878	0.859504	0.922852	1.02741
C16orf80	0.891304	0.887097	0.945355	0.934853
SEPW1	1.01974	0.715686	1.09804	0.825462
ZNF239	0.869565	0.764706	1.07407	0.950617
DONSON	0.770213	0.933921	1.1453	0.81
PRKCSH	0.956629	0.974235	0.878397	0.850264
CBX4	0.787234	1.06349	0.793103	1.01571
LUC7L	0.869565	0.874525	0.981928	0.933824
PAQR3	0.849057	0.916031	0.907692	0.987179
CSNK1E	0.822034	0.868852	0.923977	1.04545
C12orf45	0.844961	0.696078	1.16	0.95935
PDCD7	0.916667	0.882353	0.946429	0.915094
DULLARD	0.784832	0.918762	1.0021	0.954874
SDHAP3	0.952381	1.06329	0.756098	0.888889
C9orf142	0.945946	0.954545	0.912621	0.847751
TRAF4	0.801802	0.84375	1.01205	1.00377
PXMP4	0.923077	0.885714	0.913043	0.94
PHLDB1	1.05263	0.904762	0.854922	0.85
RBM3	0.843478	0.738676	1.10214	0.978417
C11orf82	0.708333	0.875	1.22892	0.850746
CENPT	1	0.95	0.924051	0.789116
PRPF40B	1.09091	0.8	0.935484	0.837209
FKBP11	1.19048	0.709677	0.880851	0.882729
DEPDC1B	0.766129	0.875	1.21875	0.803922
KIF4A	0.803468	0.995624	1.07554	0.789474
NECAB3	0.814815	0.957143	0.918103	0.974249
C7orf59	0.984127	0.665289	1.05096	0.963993
NIP7	0.891304	0.823529	1.0102	0.940397
RPS16	0.89045	0.819064	0.92821	1.02788
PAQR4	0.785714	1.1619	0.969231	0.748768
KCTD5	0.75	0.886179	0.953271	1.07647
FN3KRP	0.805556	0.891304	1.0493	0.92
BUB1B	0.819549	0.982353	1.02532	0.838983
POM121C	0.860465	0.942857	0.810345	1.05263
DFFB	0.95	0.75	0.8125	1.15385
SFRS16	0.847458	1.0625	0.75641	1
RRP9	0.942857	0.810219	0.97561	0.937729
C13orf3	0.833333	0.916168	1.15385	0.763158
HNRPDL	0.913146	0.888247	0.89557	0.969555
LEMD2	0.953069	0.99	0.919786	0.803665
TASP1	0.95122	0.576923	0.962963	1.17544
BFAR	0.819572	0.820331	1.07273	0.953988
MRPL51	0.86413	0.830721	0.997537	0.974772
C2orf79	0.753425	0.960526	0.95356	1
IFRD1	0.805046	0.843318	0.969538	1.04972
COX8A	0.917213	0.783943	1.01193	0.954595
OBFC2B	0.832418	0.813397	1.07725	0.945344
UGGT1	0.868687	0.863229	0.875	1.06164
LSM14B	0.848	0.860215	0.991453	0.96904
UBE2J2	0.768041	0.868966	1.03922	0.99262
NDFIP2	0.887574	0.959596	0.873418	0.948905
VPS37B	0.908759	0.836735	0.905204	1.01887
DOCK5	1.14525	0.692308	0.832298	1
SHKBP1	0.844444	0.905028	0.899408	1.02098
DBF4	0.827068	0.859873	1.125	0.858065
C6orf167	0.818182	1	1	0.851852
ENTPD4	0.772603	0.978022	0.808824	1.11067
C11orf84	0.824074	0.909091	0.994565	0.942529
TARBP2	0.888462	0.813253	1.03086	0.937778
TXN	0.920206	0.922705	0.84182	0.985762
CENPI	0.784946	0.866995	1.16162	0.857143
AP4M1	0.777778	0.869565	1.11828	0.905263
BRCA1	0.76	0.971963	1.15152	0.7875
CCNA2	0.786624	0.845401	1.24096	0.798535
PEMT	0.816667	0.924658	1	0.930233
WSB2	0.782392	0.726471	1.02545	1.1374
PPPDE1	0.902439	0.744856	1.09346	0.931034
NCAPH	0.780952	0.953307	1.08718	0.850746
CSPG5	0.714286	1.28037	0.944444	0.733333
PHF15	0.904762	0.802198	0.931034	1.03448
EIF4A3	0.922149	0.842857	0.928047	0.979452
ATP5E	0.937413	0.653153	1.0503	1.03166
ABCA2	0.916667	1.02564	0.814815	0.915584
NDUFV1	0.920886	0.826498	0.922374	1.00299
DOCK9	1.06818	0.914894	0.769697	0.92
ULK3	0.942598	0.913793	0.893617	0.922794
FDX1L	0.8125	0.931034	1.01124	0.918129
SFRS7	0.908654	0.869333	0.978022	0.916898
JMJD6	0.966942	0.96748	0.821839	0.916667
ATP1B3	0.99782	1.00759	0.939353	0.728213
EEFSEC	0.875	0.958333	0.923077	0.916667
C16orf57	0.842105	0.721698	0.954023	1.15541
SIRT2	1	0.859848	0.878788	0.934783
EIF1	0.956034	0.768293	1.024	0.925122
GINS1	0.777202	0.992647	1.13333	0.77027
SLC41A1	0.841667	0.935714	0.860465	1.03571
TM2D3	1.00692	1.05645	0.773723	0.836565
ZBTB2	0.797872	0.742424	1.11475	1.01923
DND1	0.767442	0.958333	1	0.948718
TXNDC5	0.971906	0.94701	0.989748	0.765847
SLC15A4	0.931818	0.91791	0.96875	0.856115
POP5	1.00966	0.802632	0.910204	0.952282
BXDC5	1.08671	1.05285	1.0495	0.485876
SFRS2	0.913428	0.911337	0.958698	0.891521
SPC25	0.805085	0.888412	1.23485	0.746667
DGAT1	0.892857	1.07692	0.885965	0.819355
ARL6IP1	0.910087	0.982166	1.08038	0.702897
LOC440944	1.03226	0.9375	0.941176	0.764706
CCNB1	0.938272	0.904054	1.15823	0.6751
STK11IP	0.952381	0.85	0.970149	0.903226
PCSK7	0.944954	1.01587	0.867069	0.848
KATNA1	0.851852	0.895954	1.06957	0.858824
RHEB	0.884298	0.812977	1.10287	0.876155
PFKM	0.83871	0.881579	0.924444	1.03175
TRMT112	0.908302	0.905319	1.10591	0.757607
PPAP2A	0.923077	1.07595	0.909091	0.769231
BRI3BP	0.686441	1	0.911877	1.07904
FOXM1	0.792531	0.818565	1.25322	0.813154
LEPRE1	0.846154	1.07708	0.875622	0.878641
ZNRF3	0.866667	0.926829	0.964286	0.92
PTBP1	0.828767	0.948107	0.924352	0.976641
LRPAP1	0.928319	1.04386	0.924749	0.781123
LMAN2	0.888303	1.12674	0.831731	0.831646
C7orf26	0.884211	0.9375	0.873418	0.983607
CRTC2	0.852941	0.97	0.845304	1.01075
PPP6C	0.891156	0.840491	0.862745	1.08475
SNORA48	0.875	0.766667	0.870968	1.16667
KDSR	0.979167	0.916667	0.892857	0.890625
RBMX2	0.87395	0.851351	0.965517	0.988506
TMEM65	0.791667	0.894737	1.23226	0.760684
PRDX4	0.93617	1.02747	0.91343	0.802621
PREB	0.822526	0.856031	0.9683	1.03309
SORBS3	0.670807	1.02878	1.1236	0.857143
FABP5	0.866469	0.829268	1.32727	0.657343
SGCE	0.851266	1.08127	0.924528	0.823362
PRR14	0.816327	0.986486	0.985075	0.892857
C15orf42	0.742857	0.959184	1.06977	0.909091
XKR8	0.761905	0.988506	0.763889	1.16667
ANKRA2	0.757576	0.842105	0.973684	1.10769
PTCD1	0.784946	0.878049	0.905172	1.1129
NADK	0.87234	0.762963	1.00385	1.04215
C7orf40	0.883929	0.761905	1.1087	0.92723
MAN2B1	0.971631	0.925676	0.86351	0.921212
NDUFAB1	1.07635	0.738544	0.986456	0.880934
FMNL2	0.918182	0.87013	0.868852	1.02532
TRIM35	0.782609	0.76	0.952381	1.1875
TMOD3	0.669504	0.742188	0.910959	1.36
APBA3	0.875	1	0.807692	1
ATG10	0.819277	0.766667	1.09677	1
C17orf65	0.884615	0.88	1.06897	0.85
ACN9	0.774194	0.934783	1	0.975
DTD1	0.80315	0.803571	1.06918	1.0081
SMCR7	0.946667	0.842105	0.967742	0.927536
MRPS35	0.869976	0.693727	1.00279	1.11756
CLSPN	0.752381	0.986532	1.07971	0.865854
APRT	0.882051	0.721014	1.02	1.06148
SYMPK	0.857143	0.872832	0.828571	1.12626
ANO6	0.851468	0.911168	0.975309	0.94702
ZNF473	0.860465	0.867647	0.913043	1.04444
DMPK	0.785714	0.967742	0.809524	1.12262
XYLB	0.789474	0.740741	0.941176	1.21429
C8orf55	0.84375	1.15	0.926829	0.765101
PTPLAD1	0.935159	0.939683	0.988095	0.822813
PGD	0.907035	0.9552	0.921337	0.90228
PTDSS2	1.03297	1.03279	0.792593	0.827586
ORAI2	0.791667	0.844828	0.987013	1.0625
ARHGAP17	1.01408	0.961905	0.759162	0.95098
MGST3	0.918717	0.95614	0.948922	0.862528
PCGF1	0.957983	0.824176	0.876866	1.0274
PPP1R15A	0.827068	0.95	0.990991	0.918367
F11R	0.932086	1.03268	0.932219	0.789704
OAZ2	0.791922	0.742489	1.02146	1.13143
TSR2	0.923077	0.803493	0.969325	0.991561
TOMM7	0.95254	0.628358	1.08751	1.01912
SLC16A1	1.01048	0.861111	0.964706	0.851336
CD302	0.953488	0.929825	0.833333	0.971264
ORC6L	0.844828	0.907767	1.16949	0.766082
SNHG12	1.11628	0.862595	0.928571	0.780992
SCFD2	1.10526	0.865854	0.825	0.892562
HSPA1B	0.925373	0.985366	0.985401	0.793173
COG4	0.921466	0.934524	0.857143	0.976351
PTGES3	0.905973	0.75697	1.08844	0.938175
JTB	0.93032	0.759091	1.00784	0.992337
TSPAN12	0.96	0.876802	0.940476	0.9125
DMWD	0.75	0.948718	0.868613	1.12245
MRPL37	0.881232	0.949438	1.03472	0.824588
LOC202781	1.13333	0.764706	1	0.792
ESYT2	0.841191	0.96875	0.972318	0.908046
TMPO	0.825949	0.869215	1.1124	0.882759
PLCD3	0.916667	0.727273	1.21311	0.833333
FAM83D	0.943182	0.911765	1.04734	0.788235
NFE2L3	0.857143	1.02825	0.893617	0.911765
GALE	0.8125	0.917808	0.94898	1.01173
ATG4A	0.923077	0.945946	0.75188	1.07018
C9orf21	0.766234	0.852459	1.11429	0.958333
VPS26B	0.811881	0.888889	0.837838	1.15278
LEMD3	0.95935	0.854962	0.910714	0.96648
TMUB1	0.962264	0.97931	0.866359	0.884404
SLC37A3	0.960784	0.934866	0.886029	0.910714
EXOSC9	0.904762	0.899543	1.02326	0.864865
KLHDC3	0.911111	0.8	1.08462	0.896764
LSMD1	0.945055	0.955882	0.831169	0.960591
ATP11A	1.00641	0.848214	0.74439	1.09375
STIP1	0.901995	1.00775	0.839511	0.943753
PDRG1	0.875706	0.747368	1.04412	1.02614
RTN3	0.949008	0.95582	1.00323	0.785536
SERPINH1	0.967693	1.06783	0.852155	0.806228
LAPTM4A	0.954128	0.988553	0.853823	0.897579
PAPD4	0.851675	0.869159	1.04225	0.931034
NSUN6	0.884615	1.02	0.92	0.869565
RCE1	0.837037	1.06957	0.948529	0.83908
C9orf25	0.9375	0.897436	0.890909	0.96875
PNKD	0.902174	0.836538	1.03933	0.916667
POLDIP2	0.761905	0.782007	1.01429	1.13681
CRELD1	0.948718	1.03279	0.768421	0.946108
SPAG9	1.02138	0.921769	0.826667	0.926471
SGOL2	0.835294	0.960784	1.08594	0.814815
PGP	0.918919	0.97619	0.939024	0.862745
AMDHD2	1	0.774194	0.939394	0.983607
MTF2	0.804878	0.804545	1.0297	1.05814
XRCC6	0.901596	0.923517	0.910199	0.961969
C1orf35	0.940171	0.836364	1.03297	0.88785
C7orf46	0.833333	0.942857	1.02564	0.895522
C19orf56	0.97955	0.994681	0.865559	0.857715
THAP7	0.740947	0.964286	1.04167	0.950739
SELO	1	0.903226	0.958333	0.836364
TAF6L	1.11765	0.877551	0.809524	0.893204
C1orf50	0.827957	0.933333	0.917808	1.01887
RPS6KB2	0.873134	0.776596	0.989822	1.05897
HSPB11	0.670175	0.930052	1.14737	0.951049
CENPL	0.866667	0.79646	1.08571	0.95
LSR	0.808252	1.18534	0.875289	0.83014
RANBP3	0.873786	0.914894	1	0.910638
ELOVL1	1.04828	0.974057	0.816239	0.860918
TCEA1	0.783748	0.768443	1.09735	1.05
PLXNA3	1.07937	0.90625	0.880597	0.833333
SCAND1	0.826531	1.03704	0.80786	1.0283
IFNGR1	0.903743	0.939815	0.91716	0.939394
LRP8	0.826087	0.978495	1.01136	0.884298
MED24	0.934608	0.930736	0.896875	0.938053
SLC7A6OS	0.833333	0.787879	0.8125	1.26667
SORT1	0.856568	0.986813	1.10774	0.749354
TTK	0.878788	0.953191	1.09929	0.769231
DEGS1	0.934363	1.16427	0.887597	0.714286
SNHG1	0.994496	0.842776	1.10805	0.755191
C1GALT1C1	1.06395	1.01075	0.907143	0.718894
TXNDC16	0.87037	0.96	0.909091	0.961538
SFRS14	0.921212	0.893082	0.834146	1.05263
C16orf35	0.842857	0.907143	1	0.95122
C17orf37	0.861111	0.767442	1.08824	0.984756
VPS29	0.87984	0.834728	1.06406	0.923197
METRNL	1.04762	1.07407	0.828571	0.751678
ADPGK	0.938053	0.955145	0.960976	0.847826
ELOVL5	0.973998	1.03454	0.929155	0.764347
CNIH4	1.08093	0.923077	0.903292	0.795349
MAGOH	0.878843	0.865922	0.976589	0.981538
CIDECP	0.860465	0.933333	0.95122	0.957983
CCDC106	0.964912	0.862069	1.06757	0.808511
MRPS26	0.981707	0.770642	0.996094	0.954774
KIAA0101	0.656471	0.777293	1.45946	0.810036
SNORD79	1.15789	1.09302	0.89916	0.553191
HAUS4	0.871166	0.916667	1.12903	0.786585
ZNF593	0.92268	0.863248	1.02778	0.889764
DDX49	0.940887	0.846154	0.794118	1.12281
KIF23	0.86435	1.06308	1.04059	0.736
PVR	0.864407	1.08451	0.859459	0.895753
MCTS1	1	0.803571	0.972222	0.928571
PSMD14	0.944521	0.898942	0.890879	0.970075
SNX15	0.802469	0.902439	0.979381	1.02041
DEPDC1	0.903766	0.897375	1.14118	0.7625
UPF1	0.880658	0.946108	0.875	1.00307
KDM5C	0.861111	0.923077	0.834951	1.08589
SENP3	0.848571	0.861345	1.04561	0.949881
RPS28	0.849251	0.796968	1.06755	0.991889
STX10	1	0.917808	1.0156	0.772277
LSM5	0.809917	0.785714	1.27068	0.839378
MPRIP	0.757732	0.903382	0.702838	1.34247
SLC39A3	0.755814	1.10236	0.859375	0.989011
PI4K2A	0.763441	0.881356	0.867647	1.19444
RPL18	0.907448	0.811204	0.99855	0.989717
BANP	1.02632	0.8	0.808511	1.07246
DNAJC9	0.778431	0.811644	1.25114	0.86612
RGP1	0.646341	0.813333	0.864583	1.38323
TIMM44	0.879397	0.873737	0.890511	1.06391
CBX1	0.811853	0.730132	1.16269	1.003
NT5C3	0.844262	0.821429	1.10067	0.941441
TBC1D2B	0.714286	0.69697	1.14286	1.15385
QTRT1	1.05263	0.931034	0.808824	0.91635
EDF1	0.917808	0.944598	0.937884	0.908728
TBCD	0.896104	0.990909	0.969595	0.852459
H2AFV	0.879346	0.746411	1.11158	0.971925
PARP2	0.834646	0.948087	1.04348	0.883495
ACOT9	0.83815	0.833333	0.947368	1.09091
ORAI3	0.666667	1.08333	0.814815	1.14535
NIPA2	0.92	0.915423	0.954984	0.92
COX4I1	0.990354	0.913043	0.864952	0.94207
ATAD5	0.807692	0.905983	1.12195	0.875
MRPL17	0.86747	0.842105	1.01481	0.986254
GNAI2	0.805195	0.986607	0.956522	0.962541
NUP50	0.857143	0.851613	1.04098	0.96129
TRIM65	0.970588	0.878788	0.927536	0.934579
CBY1	0.886364	0.9375	0.92233	0.965318
TMEM180	1	0.823529	1	0.888
RPS19BP1	0.898551	0.818565	1.03368	0.960912
GMEB2	0.769231	1	0.9	1.04286
PGK1	0.933077	0.822705	0.855734	1.10067
C5orf34	0.827586	1.04969	1.07143	0.763636
ZNF503	0.96	0.833333	0.912088	1.00704
SPTLC1	0.946203	0.967532	0.945687	0.853186
ZNF322A	1.0678	1.01923	0.777778	0.848
WDR5	0.870504	0.824242	1.10833	0.909774
GPAM	0.915789	0.875	0.962963	0.959184
CKAP4	0.977556	1.04406	0.860119	0.831683
RPP30	0.943396	0.95122	0.938462	0.880435
RAB35	0.900826	0.809524	0.963235	1.04
PITPNC1	1	0.96	0.864253	0.889381
TSPAN15	0.838346	1.02632	0.950877	0.898507
RHOT2	1.0411	0.878205	0.837736	0.957071
MRPL53	0.878924	0.903614	0.921875	1.00984
ZADH2	0.851852	0.894737	0.928571	1.03937
CCNB1IP1	1.04762	0.712871	1.07237	0.881944
SIRT3	0.731707	0.92	0.928571	1.13462
AGPAT6	0.919598	0.931452	0.908213	0.955645
BCAS4	0.930556	0.875	1.04	0.869565
FOXN3	1	0.84375	0.913043	0.958333
LIME1	1.30769	1	0.674419	0.733333
SEC61A1	1.01343	0.975722	0.899292	0.827091
CTDSP1	0.916201	0.934211	0.906863	0.958333
SLC25A24	0.881423	0.857143	1.11429	0.862903
AP1M2	0.990632	0.821429	0.944934	0.958904
THG1L	0.835616	1.02703	0.884615	0.96875
NUDT14	0.991935	0.830986	0.979167	0.914163
SNX33	0.904255	0.777778	0.955882	1.07843
CLSTN1	0.816944	1.03934	0.94306	0.917117
C6orf89	0.879518	0.893617	0.872093	1.07143
UNC45A	0.948498	0.905109	0.886719	0.976378
CDC7	0.898345	0.995098	1.06154	0.761905
FAM82B	0.84	0.906977	0.902778	1.06731
ZW10	0.901961	0.893805	0.936782	0.984615
ATP13A1	0.881944	1	0.968553	0.866667
CLN5	0.924242	0.962264	0.97561	0.855072
SLC27A4	0.970874	1.09023	0.825503	0.830827
PIGF	1.14286	0.747826	0.863248	0.963636
KRI1	0.927928	0.895652	0.95935	0.934783
CYTSA	0.789474	0.921212	0.878378	1.12963
RPS29	1.00477	0.675794	1.07404	0.964335
C19orf70	0.95935	0.775	0.9375	1.04732
CDC37	0.945652	0.944154	0.89955	0.92986
GPX4	0.761349	0.791334	1.12698	1.03964
SRRT	0.876228	1.04496	0.869001	0.929273
POLR2E	0.825532	0.843243	1.04444	1.00647
CCDC22	0.967742	0.833333	0.835294	1.08333
ANKRD13D	1.05556	0.805556	0.92607	0.932692
TXNRD2	0.763423	0.888889	0.986207	1.0814
HIP1R	0.896552	1.05	0.823096	0.95082
TRMT61A	0.870588	0.85	1	1
U2AF2	0.89243	0.916933	0.927389	0.983893
C13orf27	0.759398	0.897196	1.20833	0.855769
NAMPT	0.976923	1.00976	0.709449	1.02459
C19orf43	0.790754	1.03759	0.904645	0.98801
LRP5	0.980392	0.9375	0.995279	0.807847
CEP135	0.777778	0.919463	1.07692	0.947368
LOC389203	0.911111	0.902778	0.904255	1.00362
TRIM41	0.984	0.985294	0.774194	0.978495
WWOX	0.695652	0.928571	1	1.09821
BIN3	0.967213	0.820513	0.971429	0.963303
MELK	0.8125	0.976581	1.15152	0.781955
CDK10	0.981481	0.858586	0.914894	0.967647
C15orf38	0.930233	0.763158	0.948718	1.08081
GSTP1	0.811377	0.878858	0.980311	1.05263
TOP3A	0.882812	0.861789	1.06522	0.913462
C11orf71	0.785714	0.888889	0.892857	1.15584
NDUFA5	0.881188	0.872928	1.01058	0.958637
SRBD1	0.817308	0.930435	0.97561	1
ZFAND2B	0.85	0.958333	0.885965	1.02913
ZDHHC21	0.878788	0.942029	0.902778	1
TNRC18	0.813084	1.02857	0.86262	1.01932
ACBD6	0.866667	0.913793	1.03012	0.913043
NIT2	0.942568	0.757991	1.02643	0.996689
NDC80	0.859589	0.984568	1.14368	0.735849
CDC26	0.965812	0.75	1.07895	0.928994
SLC26A6	1	1.02857	0.866667	0.828746
ARFGAP1	0.969432	0.879397	0.91055	0.964664
CENPB	0.853846	0.951807	0.951724	0.966972
PSMC3	0.834413	0.90107	0.892351	1.09683
IGHMBP2	0.865672	0.939394	0.869048	1.05063
DBP	1	0.833333	0.962963	0.928571
PFKFB3	1.05882	0.855263	0.770992	1.04
CORO1B	0.916149	0.866029	0.835125	1.10785
MTMR1	0.867521	0.781955	0.823529	1.25217
SCPEP1	1.0087	0.949153	0.899225	0.868217
HN1	0.80198	0.862	1.23406	0.827288
GPR108	0.840796	1	0.884615	1
NDFIP1	0.993658	0.869775	1.02239	0.839662
NUP37	0.902848	0.874046	1.09921	0.849673
ARFGAP3	0.947368	0.840237	0.932886	1.00552
PELI1	0.822222	0.75	1	1.15385
CCDC111	0.846154	1.02222	1.05	0.807692
TMEM18	1.02564	1	0.876923	0.823529
GNL1	0.913043	0.869863	0.933036	1.01017
FOXP4	0.755556	0.842105	1.0361	1.09249
FAM125A	0.894118	0.8	0.93985	1.09231
ABCA7	1.07692	1.04762	0.795455	0.806452
C19orf54	0.816901	0.963636	0.96	0.985915
SLC25A19	0.807018	0.865385	1.13846	0.915612
LOC401588	0.736842	0.933333	1.09091	0.965517
PTPMT1	0.834254	0.957143	0.907216	1.02804
SLC33A1	0.938547	0.908451	0.859551	1.02094
TCEB2	0.892063	0.78903	1.0013	1.04517
ARAF	0.882759	1.01961	0.924419	0.900826
SPINT2	0.891232	1.20434	0.77468	0.857614
KIF20A	0.938815	1.02681	1.02857	0.734043
SFRS9	0.860651	0.832127	1.04519	0.990534
TRABD	0.931818	0.921875	0.844828	1.03049
SAP30BP	0.862903	0.840909	0.995708	1.02963
LOC284232	1	0.8125	1	0.916667
C16orf5	0.961538	0.809524	0.977778	0.980392
COQ2	0.822222	1.07368	1.08333	0.75
C2orf7	0.794326	1.02	0.888889	1.02604
IMMP2L	0.942857	0.883721	0.875	1.02778
COX19	0.966667	0.821429	1.0303	0.911111
ZBTB48	1.15517	0.877551	0.797872	0.89916
GMNN	0.850575	0.919571	1.2037	0.755952
C20orf20	0.852174	0.8	1.05046	1.02721
MANF	0.902715	1.17546	0.794805	0.856898
LOC100134229	1.05263	0.8	0.846154	1.03125
RAD54B	0.825	1.02128	1.12121	0.762712
BNIP3	1.07888	0.782297	0.777778	1.09148
ZDHHC16	0.8	1.05405	0.911765	0.964968
TK2	0.782609	0.789474	1.13043	1.0283
SCRN3	0.913043	0.784091	0.981132	1.05263
NR1D1	0.742222	0.888889	0.789474	1.31034
EDEM2	0.938547	0.958333	0.867133	0.966981
PABPC1L	1.04545	0.887755	0.860759	0.9375
FDXR	0.75	1.2	0.879518	0.901961
TTF2	0.955882	0.885057	1.02344	0.867347
CHCHD2	0.942446	0.769124	1.04578	0.974491
GRIPAP1	0.943396	0.869565	0.895349	1.02362
CTBP1	0.855603	0.911111	0.991453	0.973913
GNG12	0.916667	0.772727	1.11579	0.927184
CHAF1A	0.788991	0.984127	1.10435	0.854962
NIPAL3	0.895604	0.769231	0.835294	1.23232
YRDC	0.952586	0.733333	1.03509	1.01146
HSPA5	0.8747	1.06807	0.853543	0.936242
SIAH2	0.851562	0.848485	0.98	1.05263
LAGE3	0.839695	0.838095	1.01818	1.03704
AGTPBP1	0.820513	0.9125	1	1
NOMO2	1.09091	0.966667	0.653846	1.02174
SLC38A6	0.935484	1	0.834951	0.962963
TMEM128	0.977528	0.872727	0.943396	0.93985
RAB4A	0.780822	0.753425	1.14062	1.05952
ARV1	1.05517	1.08451	0.809091	0.785714
RYK	0.927273	0.929104	0.993007	0.885167
ING3	0.857143	0.851485	1.12121	0.904762
XPA	0.966102	0.826087	1.03333	0.909091
NCAPG2	0.887892	0.902703	1.13699	0.807309
TMEM194B	0.815789	1.09375	1.05882	0.766667
SFXN4	0.990291	0.839286	1.01449	0.8912
TRIM27	0.995455	0.881226	0.862069	0.996599
ANKRD32	0.863014	0.942029	1.16129	0.769231
OBFC2A	0.895238	0.846154	1.07143	0.923077
C6orf125	0.804749	0.835821	1.07916	1.01618
FAM189B	0.959459	0.940476	0.902724	0.933333
CHCHD5	0.84375	0.8125	1.15333	0.926471
ACTG1	0.803268	0.977593	0.997348	0.957865
NEURL4	1.0099	0.931507	0.830645	0.964286
C20orf3	0.943705	1.06034	0.842187	0.890135
C1orf97	0.717073	0.868687	1.16854	0.982301
DRG2	1	0.850746	0.941176	0.944785
C3orf10	0.798507	0.802419	1.03814	1.09767
WRAP53	0.836538	0.973684	0.992366	0.934307
MED16	0.935484	0.919355	0.837838	1.04425
MAPKAPK3	0.932515	0.835937	0.868545	1.1
BRIP1	0.804878	1.02532	1.08333	0.823529
MAPKAPK2	0.770335	0.824	0.995536	1.14765
CHERP	0.875	0.962963	0.841837	1.0578
NR2C2AP	0.879518	0.857143	1.09877	0.902439
BRF2	0.901869	0.879121	0.942529	1.01439
CARKD	0.874126	0.803922	1.06667	0.993243
PHB2	0.890388	0.865	0.966865	1.01575
SNAPC1	0.82069	0.935933	1.02941	0.952381
FKBP5	0.709677	0.892655	1.13636	1
ZDHHC24	0.975	1.0625	0.794118	0.907407
C2orf24	1.04695	1.01724	0.841346	0.833741
APTX	0.916667	0.782178	1.025	1.01571
SAP30L	0.975	0.913043	0.923077	0.928571
MRPS18C	0.988701	0.736842	0.975309	1.03896
ATP6V0D1	0.961456	0.851675	0.915842	1.01091
BRPF1	0.8	0.932203	0.943662	1.0641
CCDC18	0.818182	1.01562	1.0625	0.84375
CCS	0.879518	0.835052	0.985401	1.04027
PUS1	1.03846	0.8	0.963563	0.938462
C21orf70	0.803738	0.809524	1.03	1.09756
EPHX1	0.835052	1.13314	1.03675	0.736
BCCIP	1.02132	0.800752	0.942675	0.976238
ZMAT5	0.818182	0.853659	0.924242	1.14493
RPN2	0.946766	1.0159	0.961954	0.816559
POFUT2	1.02279	1.03175	0.871212	0.815603
SNRNP25	0.882353	0.824786	1.08584	0.948413
VPS28	0.913907	0.930818	0.943683	0.953096
FAM111B	0.804348	1.01361	1.23711	0.68662
FAM118A	1	0.840909	0.87234	1.02857
SLC9A8	0.9375	0.966667	0.928571	0.909091
ARID3A	0.776596	0.839286	0.855769	1.27027
RAB1B	0.845054	0.90534	0.957064	1.03459
KIF20B	0.794872	0.995413	1.17021	0.781609
SASS6	0.8	1.05109	1.08333	0.807692
SNORD12B	1.09091	0.392857	1.36364	0.894737
C9orf86	0.822222	0.987879	0.96748	0.96496
FAM122B	0.930556	0.802721	1.12644	0.882979
CUEDC1	0.853659	1.07143	1.0765	0.741117
PLEKHG2	0.8125	1.19677	0.816964	0.916667
TOE1	1.03077	0.932432	0.931373	0.848485
LBR	0.920518	0.967442	1.13115	0.724
ROMO1	0.8867	0.824324	1.01447	1.01825
ARF1	0.90571	0.822292	0.985194	1.03067
MYEF2	0.804878	0.880734	1.04348	1.01478
ATP6AP1	0.976077	0.99659	0.896453	0.874789
RXRB	0.956204	0.80597	0.922078	1.0597
GMDS	1.02985	1.01266	0.662835	1.03879
RIMKLB	1.0068	1.0292	0.679687	1.02857
PDPR	0.875	0.831858	0.974359	1.06316
TMEM39A	0.994444	1.04294	0.803922	0.903226
AP3M2	0.904255	0.870588	0.961538	1.0084
TECPR2	0.792453	0.956522	0.918919	1.07692
NDUFC1	0.910543	0.81677	1.01166	1.00606
TUBG1	0.774359	1.083	1.02623	0.861538
PDDC1	0.988889	0.8125	1.02439	0.92
SCARNA12	1.13158	0.805556	0.853333	0.955414
PARD6B	0.768212	0.989796	0.84507	1.14286
GMIP	0.891892	1.04762	0.806452	1
MGC57346	0.790698	0.738095	1.07246	1.14516
P2RX4	0.81295	1.04545	0.93913	0.94898
S100A10	0.940121	0.730887	1.10901	0.966667
ACPL2	1.08333	0.941176	0.888889	0.833333
SNN	0.89313	0.863636	1.07333	0.916667
ARPC5L	0.897119	0.924419	0.936803	0.988636
KPNA2	0.946375	0.984	1.00182	0.814784
ASPM	0.826667	0.917933	1.15625	0.846154
ENO1	1.0119	0.922831	0.806957	1.00547
TEP1	0.897436	1	0.826923	1.02326
PITPNM1	0.944444	0.830508	0.835897	1.13684
[truncated: 7,043 more rows]

## Sheet: Table E
Table E. Genes substantially altered (≥25% down or upregulated) following NKX2-1 knockdown
H1819 (↓ ≥25%)		H1819 (↑ ≥25%)			H661 (↓ ≥25%)		H661 (↑ ≥25%)			HCC1195 (↓ ≥25%)		HCC1195 (↑ ≥25%)			HCC1833 (↓ ≥25%)		HCC1833 (↑ ≥25%)
Gene	Ratio (siNKX2-1/siNTC)	Gene	Ratio (siNKX2-1/siNTC)		Gene	Ratio (siNKX2-1/siNTC)	Gene	Ratio (siNKX2-1/siNTC)		Gene	Ratio (siNKX2-1/siNTC)	Gene	Ratio (siNKX2-1/siNTC)		Gene	Ratio (siNKX2-1/siNTC)	Gene	Ratio (siNKX2-1/siNTC)
TM2D1	0.283019	AKAP3	1.25		RNU86	0.245614	AP3B2	1.25		ESM1	0.121827	AGGF1	1.25		SFTPB	0.361538	ADCY1	1.25
SNORD102	0.289474	BCL11A	1.25		TM2D1	0.28125	C19orf44	1.25		PLAT	0.266187	AKAP5	1.25		CD9	0.366071	ANKRD19	1.25
TMEM134	0.296296	BIVM	1.25		SNORD32A	0.285714	CACNB1	1.25		THBD	0.295082	ALDH5A1	1.25		GHDC	0.366337	ARL17P1	1.25
ENTPD6	0.304348	BVES	1.25		EPB41	0.295775	CBLB	1.25		APLN	0.296081	ARHGAP4	1.25		SNORD36C	0.38	BTRC	1.25
LGMN	0.311432	C14orf28	1.25		CCDC28B	0.317073	CXXC5	1.25		TIMP3	0.306122	ARSG	1.25		SNORD30	0.387097	CWF19L2	1.25
IVL	0.325	CDS1	1.25		SNORA33	0.333333	CYP2S1	1.25		DAAM2	0.314815	B3GNT3	1.25		LIF	0.397119	CXorf15	1.25
SLC25A10	0.326923	CHD9	1.25		ENTPD6	0.334661	HAS3	1.25		SNORD78	0.34375	B4GALNT2	1.25		METTL7B	0.4	DNAL1	1.25
EGFR	0.348927	CPEB3	1.25		SNORD5	0.338462	IGF1R	1.25		SNORD83B	0.363636	BBX	1.25		GMPR	0.401709	DOK6	1.25
GCHFR	0.35	DMRT3	1.25		LGMN	0.338809	KIAA1279	1.25		DMBT1	0.365854	BMP5	1.25		SNORD52	0.408163	ENTPD7	1.25
SPRR1B	0.357143	DUXA	1.25		ARPP19	0.346939	LINGO1	1.25		BMPER	0.39375	C10orf12	1.25		HAS2	0.413793	EPB41L5	1.25
EHD1	0.363341	FBXW8	1.25		SNORA62	0.351351	LOC387787	1.25		VSIG1	0.397129	C20orf7	1.25		PLA2G3	0.413793	ERC1	1.25
SLC35D2	0.36478	GABPB2	1.25		CALM3	0.354563	MC1R	1.25		LPL	0.411765	C22orf36	1.25		CEACAM6	0.424084	FAM117B	1.25
CALM3	0.379518	GCC2	1.25		DHX33	0.36478	PRDM10	1.25		CHRNA1	0.424242	C8orf45	1.25		B4GALNT3	0.424242	FAM185A	1.25
TOR2A	0.387097	GOLGA1	1.25		SLC45A4	0.382353	PYROXD1	1.25		CLEC3B	0.434783	CALY	1.25		SNORA56	0.433333	FGFR3	1.25
PINK1	0.393225	IFT74	1.25		SNORD19B	0.388889	RFX1	1.25		LGMN	0.43691	CBWD1	1.25		THBD	0.435484	GFOD1	1.25
DHX33	0.394366	INHBB	1.25		SNORD12B	0.392857	RUFY2	1.25		FZD9	0.44186	CCNO	1.25		PSMA7	0.437861	GRIP1	1.25
PDLIM2	0.407407	KIAA0895L	1.25		SNORD18C	0.394231	SNORD52	1.25		SFTPB	0.45098	CLEC2D	1.25		SULF1	0.45	HCFC2	1.25
CDKN2BAS	0.413793	MIPEP	1.25		EGFR	0.39726	SPAG4	1.25		CHPF	0.4573	DDX3Y	1.25		NPTX1	0.450311	HOXC4	1.25
PLEK2	0.414414	NCK1	1.25		SNORD27	0.410256	TNRC6B	1.25		COL8A1	0.464373	DHRS2	1.25		SNORA72	0.451613	KLRD1	1.25
DCPS	0.415663	NPDC1	1.25		SLC25A10	0.415385	ZDHHC22	1.25		CCL20	0.465116	DISC1	1.25		CEACAM5	0.451827	LOC100131998	1.25
MESDC1	0.416667	PFN4	1.25		FAM108A1	0.416667	ZNF134	1.25		PRODH	0.468085	DMC1	1.25		LOXL2	0.452586	LOC284023	1.25
UHRF1	0.422414	PHF16	1.25		SNORA71B	0.428571	ZSWIM5	1.25		HBEGF	0.472222	EFCAB7	1.25		CLDN5	0.461538	LOC729991	1.25
CHPF	0.423077	PLD2	1.25		PREP	0.430435	DDX3Y	1.25131		CNGA3	0.478261	FAM127C	1.25		KCNF1	0.476923	MECOM	1.25
C13orf37	0.432432	POLI	1.25		GAK	0.432432	FST	1.25156		PCSK1N	0.478632	FAM149B1	1.25		SNORD35A	0.48	NKD1	1.25
GIPC1	0.444186	RHPN1	1.25		FRMD3	0.433333	ATP13A2	1.25161		MMP1	0.479167	FAM9B	1.25		ARL6IP5	0.481013	PAR-SN	1.25
SLC45A4	0.444444	SETD7	1.25		OCRL	0.437811	TMEM214	1.25182		ANKRD34A	0.48	FBXO16	1.25		KIF26A	0.483871	PAWR	1.25
DLEU2L	0.448276	SLC16A4	1.25		RABL2B	0.44	TMEM179B	1.25455		SLC45A4	0.481818	FGF13	1.25		BXDC5	0.485876	PELI3	1.25
HOMER3	0.44898	SLC30A2	1.25		EHD1	0.440476	PNPLA6	1.25556		FRZB	0.482759	FIGN	1.25		MATN2	0.487395	PLAGL2	1.25
ELK3	0.45283	SNORD23	1.25		SNORD96A	0.442623	CITED2	1.25568		FAM83A	0.483019	GABARAP	1.25		KREMEN1	0.489362	PMS2CL	1.25
JPH1	0.454545	SYTL2	1.25		FOXRED2	0.445378	UBLCP1	1.25592		NRP2	0.486842	GAPDHS	1.25		APOBEC3B	0.5	PRMT10	1.25
LRRC20	0.457143	TMEM17	1.25		SPRYD3	0.448276	YY2	1.25641		SLAMF7	0.488372	GPR137C	1.25		IL8	0.5	PTEN	1.25
RRBP1	0.466667	TRAF5	1.25		INTS10	0.451128	ZNF578	1.25641		TOR2A	0.488889	GRINL1A	1.25		PHACTR3	0.5	RBM47	1.25
STYK1	0.46875	TRPV1	1.25		CDK9	0.451429	FOXG1	1.25721		ACOXL	0.5	GSTM4	1.25		SNORD119	0.5	SMG1	1.25
EPB41	0.470588	UBE2CBP	1.25		SNORA14B	0.454545	SQLE	1.25789		TTMA	0.5	HEYL	1.25		HAS3	0.504673	ST5	1.25
ARPP19	0.470852	ZNF223	1.25		SNORD68	0.457143	SALL2	1.25806		CCDC28B	0.506849	HSPC159	1.25		PPP1R14D	0.505051	TANC2	1.25
FAM108A1	0.472727	ZNF821	1.25		MAP2K4	0.467066	MIER3	1.25843		SFTA1P	0.507937	KANK4	1.25		NGF	0.512821	TDRD7	1.25
PHF19	0.473684	ZSWIM5	1.25		CHPF	0.467532	TRAPPC9	1.25926		GGTLC1	0.517241	LOC220930	1.25		SNORD47	0.513661	THNSL1	1.25
TMSB10	0.479252	DDB1	1.25112		GLRX5	0.471186	LATS1	1.25962		B4GALNT3	0.519305	LRRC37A4	1.25		ENC1	0.51462	TSPYL4	1.25
FAM89A	0.480769	KIAA1279	1.25157		SNORD17	0.48	REEP3	1.25962		SNORD2	0.52	MAP9	1.25		FGFRL1	0.5179	ZCCHC7	1.25
SVIP	0.481081	LRBA	1.25217		REEP6	0.484848	KDM6A	1.26		FAM173A	0.526316	NOTCH2NL	1.25		SLC7A9	0.521739	ZNF321	1.25
NR2F6	0.481651	LTBP1	1.25234		MAP4	0.48628	ARRDC3	1.26009		ICAM5	0.527778	PDIA3P	1.25		EPHX4	0.52381	ZNF552	1.25
SLC38A4	0.482759	C3orf52	1.25243		TOR2A	0.486486	BMPR1A	1.26024		FAM108A1	0.528736	PPCDC	1.25		RTN4R	0.526316	ZNF805	1.25
SFT2D3	0.483871	GPATCH4	1.25292		SNORA67	0.489899	L1TD1	1.26042		TNFSF15	0.529412	PRR3	1.25		CPM	0.528384	ZSWIM6	1.25
ZNF787	0.484375	PPM1H	1.25316		ELK3	0.494118	CA2	1.26087		SNORD24	0.533333	PUS3	1.25		NKX2-1	0.530782	USP33	1.25185
SUZ12	0.488372	D4S234E	1.25373		FAM101B	0.494318	IFI6	1.26087		ICAM1	0.534673	QRSL1	1.25		PIF1	0.533333	ZFP36L2	1.25191
EGR1	0.489362	MDN1	1.25381		NR2F6	0.496855	HYAL2	1.26136		CPM	0.535484	RAD51AP1	1.25		TNFRSF18	0.533333	IFIH1	1.25217
BDNF	0.492537	MTERFD3	1.25532		ESRRA	0.5	PCDH10	1.26154		CX3CL1	0.536585	RNF14	1.25		CTSD	0.533466	MTMR1	1.25217
GAK	0.495	RANBP2	1.25556		MATK	0.5	ZNF823	1.2619		SNORD87	0.538462	RNF219	1.25		MFSD2	0.535088	ITCH	1.25243
C13orf15	0.5	JAG1	1.25581		SNORD36C	0.5	RREB1	1.2623		BCYRN1	0.53913	RNF24	1.25		TGFB2	0.5375	CUGBP1	1.25306
CDK9	0.5	NBEAL1	1.25581		SNORD45C	0.5	LPHN3	1.2625		EHD1	0.541237	RWDD4A	1.25		CABLES1	0.538153	SYT13	1.25322
LMCD1	0.5	SLC4A11	1.25581		MLLT6	0.510638	ROBO1	1.26271		AHCYL2	0.541436	SLC25A18	1.25		CCDC154	0.544554	PIAS3	1.25352
LRRC46	0.5	LOC728190	1.256		SUZ12	0.513196	BMP4	1.26291		FAM65C	0.541667	SP110	1.25		MBOAT1	0.545455	MIPOL1	1.25373
NBL1	0.5	CACNG4	1.25641		GIPC1	0.515419	SLC38A2	1.26293		IL6R	0.543103	SYNGR1	1.25		C6orf26	0.54717	RBM15	1.25397
OLFML1	0.5	ADAMTSL5	1.25714		STRADB	0.517986	C1orf182	1.26316		PLAUR	0.54414	TFAP2A	1.25		SNORA70	0.548387	ZFP64	1.25397
SEMA3B	0.5	C2orf42	1.25714		USP22	0.52	GALNT6	1.26316		MESDC1	0.545455	THAP10	1.25		C4orf46	0.55102	HEATR5A	1.25424
SNORD31	0.5	ZNF280D	1.25714		DUSP9	0.521739	SNORA1	1.26316		SNORD74	0.545455	UPLP	1.25		SNORD79	0.553191	HCP5	1.25436
CNN2	0.50208	TEX2	1.25833		KHK	0.521739	SRrp35	1.26316		SHISA2	0.546875	ZBTB5	1.25		LHFP	0.555556	CEP97	1.25455
FA2H	0.507246	PTPN13	1.25862		GPR124	0.52381	TYSND1	1.26316		NRK	0.552239	ZCCHC9	1.25		CXCL10	0.555556	MRPL27	1.25455
NACAP1	0.508197	TNRC6A	1.25899		SVIP	0.526316	VPS52	1.26351		ACHE	0.554455	ZNF187	1.25		IGSF21	0.555556	PAFAH2	1.25472
CDC6	0.509009	SNORD16	1.25904		MRPL49	0.527132	DNAJC16	1.26415		EFNB1	0.555556	ZNF641	1.25		SNORD44	0.55814	SERPINF1	1.25532
RECQL4	0.51	KIAA1618	1.25926		C14orf129	0.527778	FAM123B	1.26471		SFTPD	0.555556	SMS	1.25076		BARX1	0.565217	SLC35D2	1.25532
CAV1	0.510896	TUBA1A	1.25926		HOMER3	0.527778	RFPL4B	1.26511		ENTPD6	0.55641	RPL9	1.25087		COTL1	0.565543	UBR2	1.25532
GLRX5	0.511962	PTGR2	1.25926		PRPF31	0.535294	C5orf41	1.26667		FOXRED2	0.55814	DNAJC9	1.25114		ARL4C	0.566667	HIST1H2AC	1.25545
MT1F	0.518519	MALAT1	1.26056		SNORA16A	0.535714	CDKL1	1.26667		CD274	0.559322	BZW1L1	1.25131		EPHA2	0.568966	KPNA6	1.25556
CYP1A2	0.518717	SH3BP5	1.2607		PMVK	0.536765	ENO3	1.26667		FAM43A	0.560976	TDG	1.25217		DIAPH1	0.57072	GTF2I	1.25581
ADPRH	0.519481	ZHX2	1.26087		ACVR2B	0.541667	FAM176B	1.26667		MMP17	0.5625	PRKD3	1.25234		SNORA6	0.571429	FBXO30	1.25581
NRG1	0.52	BPTF	1.2623		PDZD4	0.545455	MED19	1.26667		SMPD1	0.563107	PHF6	1.25253		IL17C	0.572193	TRAK2	1.25581
PDZD4	0.521739	DDR1	1.2623		ARL2BP	0.547619	PPP1R13L	1.26667		EGFR	0.568	C11orf1	1.25275		RPIA	0.573171	C22orf9	1.2561
LASP1	0.522134	REST	1.26257		C13orf37	0.550388	TJP2	1.26667		TMC8	0.568182	LIMS1	1.25275		F2RL3	0.573333	GOLGA1	1.2561
EPHA2	0.524	PIGP	1.26263		SLC35D2	0.551724	XKR7	1.26667		WIF1	0.569565	NAT13	1.25281		ENTPD2	0.575221	KDM5A	1.2561
RPS6KA4	0.525974	IL18	1.26316		SNORD110	0.551724	MDK	1.26784		HTRA1	0.570866	STAG1	1.25287		NAB2	0.576923	MSMP	1.25625
STRADB	0.526882	KIAA0831	1.26316		RAPGEF1	0.552846	CNOT4	1.26804		FA2H	0.571429	ZNF609	1.25301		LILRA2	0.578947	ASB7	1.25641
PHTF2	0.527415	LRRK1	1.26316		TP53INP2	0.552941	B4GALT1	1.26821		IGFL2	0.571429	C19orf53	1.2532		SNORA62	0.583333	ZCCHC6	1.25641
TMEM110	0.529412	NBEAL2	1.26316		CEMP1	0.555556	SNIP1	1.26866		TREM1	0.571429	FOXM1	1.25322		SNORD80	0.583784	SLC25A4	1.25691
OLFM2	0.532468	NUDT19	1.26316		BOLA3	0.56	SPAG1	1.26866		RNF148	0.571429	GSTCD	1.25333		LOXL4	0.585069	BTBD7	1.25714
SNORD25	0.533333	UQCC	1.26316		LSS	0.560847	NFAT5	1.26891		MMP13	0.573034	C14orf104	1.25339		PBXIP1	0.587079	CPPED1	1.25714
SART1	0.536723	ZNF345	1.26316		RABEP1	0.563452	ABHD13	1.26923		RASSF10	0.575472	MRPL48	1.25339		FLJ23867	0.59854	CSNK1G1	1.25714
EFNA5	0.538462	SFRS18	1.26341		MESDC1	0.565217	C6orf165	1.26923		TMEM110	0.576271	MT1L	1.25347		NRM	0.6	ITPR2	1.25714
AURKB	0.538462	ABCG2	1.26471		RPL22L1	0.568182	E2F7	1.26923		MFSD4	0.576923	CCNJL	1.25373		SNORD27	0.6	USP34	1.25714
IMPDH1	0.541284	IDH1	1.26536		CFDP1	0.568807	ELMOD2	1.26966		ANGPTL4	0.577465	PCSK9	1.25397		ARL6IP6	0.604938	ADAR	1.25718
PHLDA3	0.541353	C7orf64	1.26562		FAM84B	0.56962	SNORA63	1.27027		GAK	0.578261	ACSF2	1.25407		BTG3	0.607407	ARHGAP5	1.25758
ELOVL3	0.541667	ACSL1	1.26596		RTN4RL1	0.571429	ZNF608	1.27049		LCAT	0.578947	CEP192	1.25424		SNORA58	0.608696	KLHL18	1.25758
SMPD1	0.542714	ANKRD42	1.26667		SETD8	0.574074	KDELR3	1.2709		TM2D1	0.58	FAIM	1.25439		RNFT2	0.609756	MGA	1.25758
SETD8	0.543253	ARHGEF3	1.26667		AAK1	0.575758	TOPORS	1.27103		DNTTIP1	0.582395	GLO1	1.25445		CDCA3	0.610039	RAB17	1.25781
CENPM	0.547619	ATP9A	1.26667		TASP1	0.576923	CDH6	1.27124		OBP2A	0.582418	FYTTD1	1.25455		RXFP4	0.611111	TFF1	1.25786
FUZ	0.551724	BEND3	1.26667		PSMB10	0.578947	GPR180	1.27193		HSF4	0.583333	COMMD2	1.25472		SNHG9	0.611111	C13orf31	1.25806
SSBP4	0.551724	C5orf41	1.26667		USP20	0.578947	ADCK1	1.27273		SNORD16	0.583333	WTAP	1.25478		TMEM158	0.611111	CHD9	1.25806
ICAM1	0.552703	CBL	1.26667		MARK2	0.579832	AGER	1.27273		ITIH5	0.584577	TXNL4A	1.2549		PKMYT1	0.616541	KIAA1370	1.25806
KIFC3	0.552941	KIF27	1.26667		SMPD4	0.580153	BAI1	1.27273		PTGS2	0.585106	MYL9	1.25522		TNFRSF10B	0.616927	ZNF28	1.25806
CLDN1	0.555556	MLYCD	1.26667		DOHH	0.580645	CACNA1G	1.27273		CEBPD	0.58547	C20orf112	1.25532		CXCL2	0.617647	C11orf67	1.25862
DHODH	0.555556	RPS6KA5	1.26667		SCLY	0.580645	ETV6	1.27273		LIX1L	0.586957	SPIN1	1.25532		KIAA1199	0.619718	VTI1B	1.25871
HCST	0.555556	ZFP112	1.26667		SLN	0.580645	GPR137C	1.27273		COL12A1	0.590909	BBS10	1.25581		PCSK1	0.621037	AP4E1	1.25926
HES2	0.555556	ZNF786	1.26667		ASCC2	0.580838	KBTBD7	1.27273		CDH5	0.592593	NAB1	1.25581		SNORD57	0.621212	TRIP11	1.25926
SHMT1	0.556604	SC5DL	1.26744		C19orf40	0.581395	SLC2A13	1.27273		DACT2	0.592593	PLSCR1	1.25581		CCDC14	0.621554	POLR1A	1.25974
MAP4	0.55665	OAT	1.26778		SART1	0.582278	SNORD89	1.27273		ITPKA	0.594595	SMAD2	1.25581		SNORD58C	0.622222	SPG11	1.25974
GPR137B	0.55814	PIK3C2B	1.26786		VAV2	0.583333	THAP10	1.27273		PHACTR3	0.594595	SAE1	1.2561		PHLDA2	0.623639	EGLN3	1.26
MAL2	0.558824	C9orf41	1.26804		CXCL5	0.586207	ZNF519	1.27273		CREB3L1	0.59596	STX17	1.25641		NEIL3	0.625	PAQR8	1.26
FBXL14	0.558824	FOXA1	1.26904		RECQL4	0.586207	C1QL1	1.27273		COMTD1	0.6	COMMD6	1.25714		OPN1SW	0.625	C15orf57	1.26042
FAM84B	0.559211	NINL	1.26923		CCNE1	0.586716	ZNF274	1.27273		LOC389458	0.6	BACH1	1.25714		RPL13AP20	0.625	PKIG	1.26087
MTHFSD	0.56	C7orf68	1.27059		UHRF1	0.587379	MTMR9	1.27451		SNORD28	0.6	CBLB	1.25714		SNORD87	0.628571	CEP290	1.26087
OCRL	0.56	MIER3	1.27059		TATDN2	0.587719	KPNA5	1.275		TNFRSF10C	0.6	SP4	1.25714		CDC45L	0.628713	KIN	1.26087
SMPD4	0.560345	NME2	1.27059		MAN1C1	0.588235	C1orf161	1.275		TTLL11	0.6	VRK2	1.25749		CHRNA5	0.629032	PHF21A	1.26087
MRPL49	0.561033	DHX29	1.27103		NBL1	0.588235	IFFO2	1.27586		ETV5	0.600382	LITAF	1.25795		TRPC1	0.62963	PRDM10	1.26087
RHOBTB2	0.5625	ADRA2C	1.27273		PDE4A	0.588235	TMEM206	1.27679		SLC35A2	0.600823	DST	1.25806		C18orf56	0.630435	SCARNA22	1.26087
C3orf14	0.563218	CBLB	1.27273		TMSB10	0.588499	MICA	1.27756		TFPI2	0.601898	PHF3	1.25806		SNORA33	0.633333	TCP11L1	1.26087
MTMR14	0.56383	FOXP1	1.27273		SEMA4C	0.589147	ADORA2A	1.27778		PDE7B	0.603175	ZNF506	1.25806		MGC12982	0.634146	RAB5B	1.26147
SLC19A1	0.564103	HERC3	1.27273		RPL13P5	0.590909	MYCBPAP	1.27778		FLJ25006	0.606061	OSBPL9	1.2584		SNORA4	0.634615	MAPRE2	1.26174
SPRYD3	0.564706	HERC6	1.27273		DCPS	0.591463	RIMS2	1.27778		LIF	0.606335	ELF2	1.25862		ZNF860	0.634615	MAPK8	1.2619
POPDC3	0.565217	LOC100129550	1.27273		RHOBTB2	0.592593	SMAD7	1.27778		NOSTRIN	0.606557	WIPF1	1.25862		KISS1R	0.636364	RPRD2	1.26214
TRIM16L	0.565217	LOC100132247	1.27273		FA2H	0.593407	ZBTB25	1.27778		LAMP3	0.607143	C17orf79	1.25882		HES4	0.637681	ZMYM4	1.2623
MAP2K4	0.565445	NDRG1	1.27273		CCDC6	0.594595	ZNF193	1.27778		RTN4RL2	0.608696	C11orf57	1.25893		GCH1	0.640194	NR0B2	1.26279
EDN1	0.566434	PPP1R9A	1.27273		ASS1	0.595238	DNASE1L1	1.27835		LRRN4	0.610169	SERPINB1	1.25899		QSOX1	0.640271	ARHGEF9	1.26316
PPP1R11	0.567398	TET1	1.27273		C15orf40	0.595745	TAPBP	1.2784		FAM89A	0.610294	ARL3	1.25926		DLL3	0.643167	ID4	1.26316
CASP2	0.567568	TRAK1	1.27273		SSBP4	0.596491	SLC48A1	1.27848		DPF1	0.611111	AUH	1.25926		KCTD12	0.64321	LOC144776	1.26316
GPC4	0.568966	AHSA2	1.27273		SSSCA1	0.597701	ZC3H13	1.27885		IL10RA	0.611111	HOXB3	1.25926		PSRC1	0.645695	PDLIM2	1.26316
UBE2S	0.570225	MYSM1	1.27273		NECAP2	0.597826	ATP1B2	1.27907		PPFIA4	0.611111	MCM3APAS	1.25926		DEGS2	0.646154	PLIN3	1.26316
DNAJC5	0.570513	RPL13A	1.27332		C7orf57	0.598592	CDH10	1.27912		SLC47A1	0.611111	PTEN	1.25926		IGFBP4	0.647059	RAPGEF2	1.26316
TIMP3	0.570577	BCAT1	1.27372		AIFM2	0.6	CTGF	1.27958		ELK3	0.616279	RANBP10	1.25926		CDCA7	0.648352	USP54	1.26316
SNORD52	0.571429	DOCK7	1.27397		GNG10	0.6	SC5DL	1.28		ANKRD37	0.617647	RLTPR	1.25926		SNORA24	0.65	MCCC2	1.26335
GINS2	0.571429	USO1	1.27431		HDAC11	0.6	SYP	1.28		ATG16L1	0.618557	CHEK1	1.25926		CLDN1	0.650602	GUF1	1.26364
PRPF31	0.573099	BAZ1A	1.27448		NME2	0.6	CSPG5	1.28037		SCN4A	0.619048	SPTBN2	1.25926		OXCT2	0.652174	MAN1A1	1.26368
CD83	0.574468	CLOCK	1.27586		INSIG1	0.601449	EPDR1	1.28061		SNORA52	0.619048	HIGD2A	1.25991		HMP19	0.653779	NDUFV3	1.264
SLC29A3	0.574519	HCG11	1.27586		MSI2	0.603448	SATB2	1.2807		ENPEP	0.620253	FAM188A	1.26		CADM1	0.655296	SRFBP1	1.26415
RRAS	0.575221	STK10	1.27586		GPC4	0.603728	DERL2	1.28352		ANKRD1	0.620623	QKI	1.26		CSF1	0.65625	C19orf60	1.26471
USP22	0.575718	SH3RF1	1.27632		PPP1R11	0.604255	JUP	1.28462		MAPRE3	0.62069	RBM7	1.26009		FABP5	0.657343	FAM83F	1.26471
C12orf34	0.575758	DICER1	1.27645		PLEKHB2	0.604592	SPRY2	1.28467		NPTX1	0.62069	C7orf68	1.26012		MCM5	0.657534	HERC1	1.26471
NR6A1	0.575758	RNF213	1.27692		FAM128B	0.606383	ARHGDIG	1.28571		SPTB	0.622222	KIAA1671	1.26087		CHPT1	0.657895	OPN3	1.26471
FSCN1	0.576642	MYCN	1.27703		CPSF4	0.606557	CDKN2B	1.28571		SYNE1	0.622222	C10orf11	1.26087		MSH5	0.658824	SMAD1	1.26471
TK1	0.576642	USP34	1.27753		C8orf85	0.607143	CHGA	1.28571		FLVCR2	0.622642	C11orf58	1.26087		PCDH20	0.659051	TMEM170B	1.26471
LRRC8C	0.576923	CD58	1.27778		NDUFS5	0.607622	DTX3L	1.28571		KAZALD1	0.622951	IRF1	1.26087		C3orf52	0.659574	WDR35	1.26471
MARK2	0.578544	MGC13005	1.27778		GINS2	0.60804	FXYD5	1.28571		DHODH	0.625	OSR2	1.26087		RP5-1022P6.2	0.659574	UNC13A	1.26471
C20orf103	0.578947	PLA2G6	1.27778		C17orf39	0.608696	GPR75	1.28571		EVI5L	0.625	SMYD3	1.26087		ENPP1	0.660714	AHR	1.26531
SNORD57	0.578947	SUFU	1.27778		KCTD17	0.608696	HIST1H2BC	1.28571		LOC645851	0.625	SNX16	1.26087		LIN7B	0.663043	EIF2AK4	1.26531
SNORD89	0.578947	TEKT4	1.27778		SNORD88B	0.608696	NFIA	1.28571		ITPKB	0.627273	SOCS2	1.26087		NUF2	0.664122	FAM164C	1.26531
TATDN2	0.58	TSEN2	1.27778		GTF2H3	0.609053	THNSL1	1.28846		CFD	0.62963	ZNF222	1.26087		ACSL1	0.666667	ROR1	1.26531
ACHE	0.581081	WBSCR17	1.27778		ADPRH	0.611111	ID4	1.28879		SORBS1	0.62963	ZNF35	1.26087		AREG	0.666667	SUPT3H	1.26531
AAK1	0.583333	ZFP42	1.27778		CCL16	0.611111	ARSD	1.28947		TMEM134	0.629921	TNNI3	1.26115		CITED1	0.666667	ZHX1	1.26562
GNAZ	0.583333	ZMIZ1	1.27778		CD47	0.611111	SGMS2	1.28947		ARHGDIB	0.630542	CCDC90A	1.26136		LGALS1	0.666667	CRIM1	1.26582
SPC24	0.583333	EXOC6B	1.27869		TPRG1L	0.612903	FBXL2	1.29032		SNORD55	0.631579	ST6GALNAC6	1.26154		LOC389813	0.666667	STARD10	1.2663
WNT7A	0.583333	SNORA40	1.27907		USP12	0.613208	SGK493	1.29032		SH3BGR	0.633333	TRAF3	1.26154		MACROD2	0.666667	C1orf84	1.26667
FTH1	0.583968	TRIM13	1.27907		PMM2	0.613333	GSPT2	1.29167		GADD45A	0.635783	PNRC1	1.2619		NOXO1	0.666667	C22orf30	1.26667
NTN1	0.584615	AKAP9	1.27928		SNX11	0.614458	CDKN2C	1.29365		RRBP1	0.635969	MEX3C	1.2625		PCSK2	0.666667	HIST1H1E	1.26667
GJA5	0.58567	COX7B	1.27957		DGCR6L	0.615385	GRINA	1.29367		FBXL8	0.636364	CSNK1G3	1.26316		RHOBTB1	0.666667	KCTD21	1.26667
PSMC3IP	0.586207	ZFP3	1.28		LOC550112	0.615385	EGR1	1.29412		JOSD2	0.636364	FBXO32	1.26316		SLC24A5	0.666667	KIAA1109	1.26667
FLVCR2	0.588235	ZNF605	1.28		GPT2	0.616667	ZKSCAN4	1.29412		INSIG1	0.636364	FMNL1	1.26316		SNORA1	0.666667	MARCH2	1.26667
SLC1A1	0.588235	C14orf104	1.28125		POLR3K	0.618182	SLC9A6	1.2957		PAEP	0.636364	LAMA3	1.26316		SNORA11	0.666667	MED12L	1.26667
CDKN2D	0.589744	IFNAR2	1.28188		PRELID2	0.618557	PIK3CB	1.296		PSEN2	0.637363	NUDT12	1.26316		SNORA31	0.666667	MOSPD2	1.26667
KRT13	0.591696	BIRC6	1.28205		ATP5S	0.62069	C2orf34	1.2963		SDF2L1	0.637441	NXT2	1.26316		SNORD78	0.666667	MPHOSPH8	1.26667
FOXRED2	0.592199	S100PBP	1.28205		SNORD35B	0.62069	SLC4A11	1.2963		MIB2	0.639175	PVRIG	1.26316		STAG3	0.666667	NCOA1	1.26667
TPRG1L	0.593607	SLFN11	1.28205		BCHE	0.621176	FNDC3B	1.29636		C6orf26	0.64	ZNF713	1.26316		SYNE2	0.666667	PMS2L1	1.26667
RELL1	0.594595	ZNF286A	1.28205		RPS6KA4	0.621849	ERCC4	1.2973		TLR2	0.64	ZSWIM7	1.26316		TNFAIP8L1	0.666667	RBM41	1.26667
PLD6	0.595238	ANKRD52	1.28244		C14orf80	0.622222	TMEM42	1.2973		EPHA4	0.640523	TRIB1	1.26337		IQGAP3	0.666667	SLC7A6OS	1.26667
C4orf46	0.596154	SLC12A6	1.28261		LIN52	0.623188	MOSPD2	1.29885		LIPH	0.643032	HMGCS1	1.26346		LTB	0.666667	SSH2	1.26667
FAM83G	0.597222	DRAM1	1.28319		ARNTL	0.625	ALG1L	1.3		ESYT3	0.645161	PAGE5	1.26347		SGPP1	0.666667	ZFP62	1.26667
TOP2A	0.597839	UACA	1.28333		NAPB	0.625	AMMECR1	1.3		SNORA64	0.645161	AK3	1.26374		SNORD26	0.666667	ZNF346	1.26667
TGOLN2	0.598055	BBS10	1.28358		TMEM149	0.625	CWF19L2	1.3		SP5	0.645161	ADSS	1.26389		LPCAT1	0.668675	MED13	1.26667
UNC84B	0.598985	MTMR3	1.28358		TMSB15A	0.625	DDT	1.3		SDC4	0.645246	RPL12	1.26407		PDK4	0.668979	PLEKHA1	1.26695
DCP1B	0.6	MET	1.28421		LASP1	0.625899	DDX26B	1.3		ADCY9	0.647059	ASB8	1.26415		LOC151162	0.669903	OTUD7B	1.26733
KISS1	0.6	CASP8	1.28571		TSPAN6	0.626667	DEPDC4	1.3		GADD45G	0.647059	AXL	1.26471		RELT	0.67	FAM179B	1.26829
ZNF684	0.6	FIGN	1.28571		POLR3H	0.627907	DHFRL1	1.3		HAPLN2	0.647059	TST	1.26471		RAMP1	0.671111	KIAA1602	1.26829
CEBPB	0.602941	HEXIM2	1.28571		TOMM7	0.628358	EFCAB4A	1.3		PRR7	0.647059	C9orf23	1.26496		APOM	0.672131	PEX7	1.26829
GALNTL4	0.603175	RBM41	1.28571		OSGEPL1	0.628378	ERMAP	1.3		ADC	0.647541	TFF2	1.26519		PDGFRL	0.673913	RAB39	1.26829
ARL2BP	0.603261	SNORA10	1.28571		TRAF7	0.628571	F5	1.3		SPARC	0.647887	GTPBP10	1.26531		SNORD18C	0.674419	CMIP	1.26902
SNAI1	0.606061	UBN2	1.28571		IMPDH1	0.628692	FAM63A	1.3		MLKL	0.648649	PGM2L1	1.26531		CCNB1	0.6751	MBP	1.26909
LHFP	0.606838	VPS13A	1.28571		SFT2D3	0.629032	LOC80054	1.3		CCR10	0.649123	PKIG	1.26531		CYR61	0.675676	C15orf41	1.26923
ABT1	0.606897	A4GALT	1.28829		SNORA18	0.629139	MGC45800	1.3		PAG1	0.649351	EIF1B	1.26562		HMGA2	0.675676	ETS1	1.26923
DUT	0.607362	HOOK3	1.28972		ENOPH1	0.629268	PTGIS	1.3		SLC7A5	0.64939	PANK3	1.26573		MXD3	0.675676	IFITM3	1.26923
OSGEPL1	0.608108	WDFY3	1.28986		PHLDA3	0.62963	SIX4	1.3		ADORA2A	0.65	ZNF440	1.26582		CDH2	0.67623	NMI	1.26923
ELMOD3	0.609756	ZNF121	1.29167		MORN2	0.630769	SLC16A6	1.3		PLA2G3	0.65	ICK	1.26667		DLEU2L	0.676471	DCAF6	1.26923
MCM7	0.610714	EPSTI1	1.29333		FAP	0.631579	SLFN13	1.3		COL1A2	0.65032	IER3IP1	1.26667		C8orf73	0.677419	DCUN1D3	1.26984
FAH	0.611111	DNAJC28	1.29412		GCHFR	0.631579	WNT2B	1.3		PLA2G6	0.650794	LOC375190	1.26667		FADS3	0.678571	YTHDF3	1.27004
RAB11FIP5	0.611111	MTMR9	1.29412		PAX9	0.631579	ZDHHC8P	1.3		MFSD2	0.651741	MTCP1NB	1.26667		SLC19A1	0.678899	C12orf49	1.27011
CFDP1	0.611296	PGBD4	1.29412		PPM1K	0.631579	ZFP36	1.3		LOC400927	0.652174	NAT6	1.26667		ZNRF1	0.680672	ARID3A	1.27027
GPR160	0.612903	SEMA3F	1.29412		SNORA76	0.631579	ZNF341	1.3		DPYSL2	0.653082	PRSS1	1.26667		CENPA	0.680851	C12orf27	1.27027
LOC202051	0.612903	SNORD73A	1.29412		UCP2	0.632653	TLCD1	1.30159		NOMO2	0.653846	SCLT1	1.26667		CNTD2	0.681818	RPP38	1.27027
GULP1	0.613636	THBS3	1.29412		DNAJC5	0.633508	KREMEN2	1.30189		DGCR6	0.655172	ZNF229	1.26667		KREMEN2	0.681818	STRADB	1.27027
BOLA3	0.613793	PRDM2	1.29586		UNC84B	0.633929	PISD	1.30233		SNORD23	0.655172	ZNF271	1.26667		CDC25C	0.682927	CCDC50	1.27083
LYPLA1	0.61399	ZFC3H1	1.2967		SNORD77	0.634146	TRIP11	1.3037		NAPSA	0.655367	ZNF490	1.26667		GPC1	0.682927	TGFBRAP1	1.27083
MNS1	0.615385	AHCYL2	1.2973		TELO2	0.634615	CCDC92	1.30435		TP63	0.655738	ZNF652	1.26667		ZNF367	0.683333	PDLIM5	1.27119
MYL4	0.615385	B3GALTL	1.2973		PPP1R14C	0.636364	NDST3	1.30435		ACO1	0.655889	ZNF766	1.26667		CA11	0.683544	PPP4R2	1.27123
RAPGEF1	0.615385	RNASET2	1.2973		EFHD2	0.636364	ZEB1	1.30435		CXCL2	0.655914	RPL13A	1.26699		GLDN	0.684211	ZNF689	1.2716
ZNF488	0.615385	SLC7A7	1.29897		SNORD80	0.636364	DDR1	1.30519		SCG5	0.65625	S100PBP	1.26752		LOC284900	0.684211	CPLX2	1.27174
COMT	0.615733	CRIM1	1.29927		TMEM80	0.636364	CHST14	1.30534		KRT15	0.656425	RNF216L	1.26761		LOC90110	0.684211	C9orf102	1.27273
PPM1G	0.615741	ADAP2	1.3		AURKB	0.636743	BRWD1	1.30556		RNF19B	0.65669	DERA	1.26776		RASA4P	0.684211	EP400NL	1.27273
SLC7A5	0.616062	ARID4A	1.3		SLC12A7	0.6375	C10orf57	1.30597		REEP6	0.656716	EPB41L1	1.26786		AURKB	0.684848	FOSL2	1.27273
CHAC2	0.616667	C10orf116	1.3		THRA	0.637931	KCNK6	1.30645		GIPC1	0.657534	MBD2	1.26786		SAT1	0.685106	KIAA1432	1.27273
IKBKG	0.617978	C16orf7	1.3		TBC1D14	0.638554	SOCS5	1.30667		SART1	0.657895	PDLIM5	1.26804		UNC84B	0.685246	LOC283922	1.27273
KAL1	0.617978	C20orf135	1.3		TOMM20	0.638831	GBP5	1.30769		SLCO4A1	0.657895	THAP1	1.26829		FAM111B	0.68662	MTHFR	1.27273
NFKBIL2	0.617978	FAM43B	1.3		RPL35A	0.638881	HIST1H2AE	1.30769		ATP12A	0.658228	MANSC1	1.26866		HSD17B11	0.686813	MTMR9	1.27273
SYCE2	0.618182	IRF9	1.3		CHCHD7	0.638889	HSF4	1.30769		SNORA25	0.658537	PSIP1	1.26897		C19orf26	0.6875	NBPF1	1.27273
C21orf67	0.619048	LCOR	1.3		BECN1	0.639752	MXD4	1.30769		ST3GAL1	0.658537	LOC552889	1.26904		C2CD2L	0.6875	PDP1	1.27273
D2HGDH	0.619048	LOC143666	1.3		CFLAR	0.64	SGK1	1.30769		LOC651250	0.659218	CSRP2BP	1.26923		C6orf147	0.6875	PLD1	1.27273
FAM84A	0.619048	MORN4	1.3		DMC1	0.64	TMSL3	1.30769		PTHLH	0.659864	PRKD1	1.26923		FBXO43	0.6875	RBMS1	1.27273
CENPK	0.619835	MTUS1	1.3		KITLG	0.64	APOE	1.30874		FN1	0.660352	ZNF43	1.26923		INPP5J	0.6875	RNF125	1.27273
PREP	0.620438	NEIL1	1.3		GPR137B	0.641026	DKK1	1.30937		FAM84A	0.66055	KCTD2	1.26966		NBL1	0.6875	RPRM	1.27273
ITGA6	0.621993	PKD1L2	1.3		PAK4	0.642458	ITGB8	1.30952		NBL1	0.66129	MCF2L	1.27027		PLB1	0.6875	SESTD1	1.27273
RGS20	0.622951	RFX5	1.3		MRPL42	0.643979	CLDN3	1.31034		BARX1	0.661905	MPP6	1.27027		ST20	0.6875	SP100	1.27273
ATP6V0E2	0.623077	THSD7B	1.3		TSEN15	0.643979	IGFBPL1	1.31034		GPR116	0.662077	TIGD1	1.27027		CORO1A	0.688281	TSPAN33	1.27273
DCI	0.623377	ZNF547	1.3		FTH1	0.644382	TAGLN	1.31034		EPB41	0.662577	ZNF823	1.27027		SC65	0.688406	ZBTB26	1.27273
PSAPL1	0.623529	ZNF747	1.3		KLF16	0.644444	FBXO8	1.31111		GMDS	0.662835	PSMG1	1.27041		TRIP13	0.688791	ZNF727	1.27273
AKT1	0.623626	DLC1	1.30137		PTRH1	0.645161	TMEM22	1.31148		IL1R1	0.663366	PRPF18	1.27059		MYADM	0.688889	AFTPH	1.27273
AIFM2	0.623853	C10orf76	1.30189		ARNTL2	0.645933	BFSP1	1.3125		AQP3	0.664442	FAM65A	1.27068		HJURP	0.688995	DCP1A	1.27273
COL4A1	0.623887	NUB1	1.30189		FLVCR2	0.647059	CREB3L4	1.3125		KIAA1199	0.664488	LSM5	1.27068		CD83	0.689655	PURB	1.27273
FAM129B	0.625	TMEM132A	1.30216		GALK1	0.647059	CTHRC1	1.3125		SLC25A10	0.665198	NPAS2	1.27083		TPST1	0.689655	C16orf67	1.27273
LRFN3	0.625	DPH5	1.30303		PDLIM2	0.647059	GABPB2	1.3125		ADORA1	0.666667	TCTN3	1.27119		SEPT1	0.690909	KIAA0831	1.27273
RBM4B	0.625	GJB7	1.30303		RGS3	0.647059	GJD2	1.3125		CASKIN1	0.666667	TOPORS	1.27119		RAD54L	0.691057	BCAN	1.27338
TNFAIP8L1	0.625	THNSL2	1.30303		MAP2K3	0.647619	KANK4	1.3125		CORO1A	0.666667	EIF2AK2	1.27128		C20orf165	0.692308	PIK3C2A	1.27368
ZNF696	0.625	EPHB2	1.30357		C14orf138	0.648649	BHLHE40	1.31325		HIST2H2AC	0.666667	DDX52	1.27132		ENDOD1	0.692308	CAMK2D	1.27419
ARHGDIB	0.626347	VPS13C	1.30357		RAI14	0.649351	TMEM38B	1.31333		HSD11B2	0.666667	ERP27	1.27136		INHBB	0.693069	SNX29	1.27419
RTN4R	0.626667	C2orf68	1.30435		RAB42	0.65	EFNA4	1.31429		LOC154761	0.666667	PPAP2B	1.27143		MND1	0.693548	USH1C	1.27451
MED30	0.626984	KRBA2	1.30435		SNORD43	0.65	TMEM135	1.31579		OCRL	0.666667	CHML	1.2716		PAEP	0.693822	LGALS8	1.27481
SGOL1	0.627451	PARD3B	1.30435		C22orf32	0.651163	C9orf116	1.31579		OLFM2	0.666667	MKL1	1.2716		TK1	0.693878	ATXN7	1.275
RABEP1	0.62766	DDIT4	1.30526		CRB1	0.651163	PPP1R13B	1.31579		PORCN	0.666667	ENY2	1.27174		SNX26	0.694444	NCOA6	1.27523
C4orf42	0.627907	ZNF652	1.30556		SNORA71C	0.651163	SIX5	1.31579		RASA4P	0.666667	FST	1.27174		EBP	0.695312	BPTF	1.27586
C6orf1	0.627907	BAZ2B	1.30612		RPS21	0.651621	CD97	1.31707		RPS6KA4	0.666667	TPRKB	1.27228		C11orf20	0.695652	TOX	1.27619
HOXA1	0.62963	MGEA5	1.30645		HIGD1A	0.651685	HEY1	1.31737		SLC25A42	0.666667	C12orf60	1.27273		CDH24	0.695652	SST	1.27655
ANKRD1	0.63031	BBX	1.30714		ARPC4	0.652015	BMPR2	1.31741		TDRD10	0.666667	C18orf54	1.27273		CNPY4	0.696078	AFF1	1.2766
TLE2	0.630435	ATHL1	1.30769		UBE2Q2	0.652542	POF1B	1.31783		TMEM27	0.666667	CYP27A1	1.27273		BAIAP2L2	0.69697	HEATR3	1.2766
L1CAM	0.631579	CES8	1.30769		C11orf67	0.652632	SIRT5	1.31818		TNFRSF9	0.666667	FAM81A	1.27273		GALNT14	0.69697	NCALD	1.27711
ACVR2B	0.633333	EFHD1	1.30769		ATP5E	0.653153	TMEM151A	1.31818		TTC22	0.666667	GPR125	1.27273		SNORD73A	0.69697	FAM148B	1.27723
BEX5	0.633333	EML3	1.30769		TMEM81	0.653846	USP30	1.31818		SNORD25	0.666667	ITGAE	1.27273		E2F1	0.697674	C17orf97	1.27778
CCNE1	0.633333	GEFT	1.30769		SMARCD1	0.65625	ZNF57	1.31818		AP1B1	0.668	KIAA1211	1.27273		EGR1	0.697674	C2orf72	1.27778
OGFRL1	0.633663	HIST1H2BH	1.30769		C12orf11	0.656794	CYBRD1	1.31924		MPZL2	0.668043	LOC653113	1.27273		SLC16A14	0.697674	IRS1	1.27778
FBXL19	0.634146	LIME1	1.30769		SBNO2	0.657143	CXCL16	1.32		GPRC5A	0.668375	NANOS1	1.27273		SLC25A45	0.698113	IRX5	1.27778
MAP2K2	0.635135	PAQR5	1.30769		MST150	0.657895	LLGL2	1.32		SLCO2A1	0.668919	NFIA	1.27273		SNORD22	0.698864	OSCP1	1.27778
AP1S2	0.636364	ProSAPiP1	1.30769		PARD6G	0.657895	C1orf26	1.32143		GPR137	0.67	PDE3B	1.27273		KIFC1	0.698901	PDE10A	1.27778
THBS1	0.636364	HLA-DQB1	1.30952		RPIA	0.658291	ZNF138	1.32258		FBXL19	0.670455	SERTAD4	1.27273		LEPREL2	0.699029	PTPN13	1.27778
TTYH1	0.636364	SLFN5	1.30952		LMNB2	0.658371	NPIP	1.32353		STOM	0.670534	SNORA72	1.27273		PLOD1	0.699219	SHC3	1.27778
ZNF414	0.636364	TMEM150A	1.30986		SLC37A1	0.658537	LENG1	1.32432		VEGFA	0.671033	SNORD33	1.27273		C6orf173	0.699387	USP6NL	1.27778
AES	0.636605	PAK1	1.31008		TMEM110	0.659091	LMLN	1.32468		ASCC2	0.671642	SOCS6	1.27273		DLGAP5	0.699482	ZNF420	1.27778
SLC30A9	0.637288	MNT	1.31034		HMGB1	0.65959	TMEM187	1.325		ASL	0.672932	USP31	1.27273		CA6	0.7	GARNL1	1.27778
GINS4	0.638298	DGKA	1.31056		ST3GAL2	0.66	SAMD11	1.32609		MAPKBP1	0.673077	ZNF235	1.27273		ERCC6L	0.7	MOBKL1B	1.27841
SLC12A9	0.638889	KPNA5	1.31169		PQLC1	0.661538	VCL	1.32642		SNX21	0.673684	ZNF738	1.27273		FLJ42875	0.7	ARHGAP12	1.28
TMEM201	0.638889	ARHGAP29	1.3125		MRFAP1	0.661623	TGFB1I1	1.32653		LIME1	0.674419	ZNF790	1.27273		LOC399815	0.7	ZNF778	1.28
TMEM45A	0.639053	ARL4C	1.3125		SDSL	0.661972	ID2	1.32687		TSPAN9	0.674419	NRBF2	1.27273		PCDH21	0.7	ABI1	1.2807
DIAPH3	0.639752	CLYBL	1.3125		H2AFZ	0.662007	C5orf28	1.32692		TAOK3	0.674797	UBE2G1	1.27273		PKP2	0.7	CTTNBP2NL	1.2809
PAK4	0.64	INTU	1.3125		SMCR7L	0.664	TOX	1.328		PREP	0.674847	CTAGE5	1.27273		RIN2	0.7	FNDC3A	1.2809
SLC6A13	0.641026	KCTD15	1.3125		DCI	0.664706	FGFBP3	1.329		IRX3	0.675676	MOSPD1	1.27273		H2AFX	0.700461	CNN3	1.28107
C9orf89	0.642857	SATB2	1.3125		C7orf59	0.665289	C3orf62	1.33333		IKBKG	0.676136	RPRD1A	1.27273		PTTG1	0.701131	GSR	1.28118
MSL3	0.643836	SP6	1.3125		AIF1L	0.666667	CCDC24	1.33333		PENK	0.677165	SNX24	1.27273		LAMB3	0.701863	FAM122A	1.28125
TRIM29	0.644444	TMEM191A	1.3125		BTBD9	0.666667	DCP1A	1.33333		FAM84B	0.677443	ZNF639	1.27273		ATG4D	0.701987	INVS	1.28125
ARHGEF18	0.64467	ZNF217	1.3125		C13orf38	0.666667	DRAM1	1.33333		GLS	0.678322	ZNF71	1.27273		IKIP	0.702128	SAMD9	1.28125
NDST1	0.644706	APOL2	1.31429		C3orf42	0.666667	FBXO46	1.33333		METTL7B	0.679612	ZNF816A	1.27273		LPAR2	0.702703	INTS6	1.28205
SMARCD1	0.645022	HIST2H2BE	1.31579		CSRNP3	0.666667	MECOM	1.33333		RIMKLB	0.679687	ISG15	1.27295		RIBC2	0.702703	PHF16	1.28205
GPT2	0.645161	IQCG	1.31579		FRG1B	0.666667	MFAP2	1.33333		DERL3	0.68	FAM60A	1.27419		STYK1	0.702703	GPATCH8	1.28235
RPRD1B	0.645161	MID2	1.31579		HCN2	0.666667	MN1	1.33333		UNC84B	0.680108	STK38	1.27419		ARL6IP1	0.702897	FGFR4	1.28261
TWF2	0.645161	PLEKHA2	1.31579		KLHL21	0.666667	NCOA3	1.33333		SLC35D2	0.680272	SRI	1.27434		DHRS7B	0.703704	SEC24A	1.28302
DDA1	0.645833	RALGPS1	1.31579		MAP2K6	0.666667	PIGP	1.33333		FYN	0.680328	GNPDA2	1.275		CALCB	0.704587	SETX	1.28302
LIMK1	0.645833	RNF182	1.31579		MAPRE3	0.666667	RASGRP2	1.33333		C14orf4	0.680851	MND1	1.275		CANT1	0.704678	PSD3	1.28333
MAPRE3	0.645833	SNORD29	1.31579		PGAP2	0.666667	SLC2A10	1.33333		SNORA26	0.681818	TEAD2	1.275		TMEM2	0.704835	SMCR7L	1.28333
PIAS4	0.646154	ZNF780B	1.31579		PPP1R3B	0.666667	SLC34A2	1.33333		NR2F6	0.68239	ZNF718	1.275		SLC16A3	0.705128	STXBP5	1.28346
RGP1	0.646341	VPS33A	1.31599		SLC35A2	0.666667	ZBTB6	1.33333		IL1RAP	0.682927	ZNF91	1.275		RRBP1	0.7056	ANKRD12	1.28358
AGFG2	0.647059	ANK1	1.3169		ZNF696	0.666667	ZIC5	1.33333		THRA	0.682927	CCDC123	1.27536		BCL2	0.705882	ZNFX1	1.28358
NUP85	0.647059	ZBTB1	1.31801		CCDC125	0.666667	ZNF117	1.33333		C19orf60	0.683333	CCL28	1.27586		DCAF15	0.705882	KIF1B	1.28395
TSEN15	0.647059	C2orf21	1.31818		KIFC3	0.666667	CLIP3	1.33333		C19orf6	0.684039	DCUN1D3	1.27586		MMD	0.705882	RASEF	1.28395
ZDHHC23	0.647887	HIST1H2AC	1.31818		MRPL23	0.666667	FLJ10661	1.33333		GNA15	0.684211	ELOVL6	1.27586		NOV	0.705882	VPS13C	1.28409
DSCC1	0.648148	LOC253039	1.31818		MTHFSD	0.666667	MGC12982	1.33333		RPL13AP20	0.684211	LOC285550	1.27586		PI4KAP1	0.705882	AGMAT	1.28467
RAB15	0.648322	XG	1.31818		SLC46A1	0.666667	NOG	1.33333		VDR	0.684932	SERPINF1	1.27586		SNORD18B	0.705882	ZNF791	1.28571
EFNB2	0.648352	RALGDS	1.32		SMURF2	0.667752	RASA2	1.33333		SFMBT2	0.685185	SH3RF2	1.27586		TLL2	0.705882	ATXN3	1.28571
WDR76	0.648352	LOC65998	1.32143		TOP2A	0.668012	RIN1	1.33333		DLK2	0.685714	ARFIP1	1.27619		PRNP	0.706731	C1orf53	1.28571
ABCB10	0.649123	ZNF552	1.32174		YWHAE	0.668054	RNF215	1.33333		SPRY4	0.686047	IL18	1.27619		SMOC2	0.706977	C6orf27	1.28571
GCNT1	0.649351	SOX2	1.32258		CDKN2AIPNL	0.668122	RPL23AP82	1.33333		CCL22	0.6875	HSDL1	1.27632		FAM73B	0.707317	FBXW8	1.28571
BCL7B	0.649446	SEMA3C	1.32353		RBM38	0.670659	ZNF821	1.33333		ENPP3	0.6875	CREBL2	1.2766		NAGA	0.707317	MAF	1.28571
GDF15	0.65	ACADL	1.32432		SYTL2	0.671233	SYNGR2	1.33449		GPR89A	0.6875	MYLIP	1.2766		LARGE	0.708333	NBR2	1.28571
LYSMD1	0.65	TNFAIP8	1.32432		EIF4E3	0.671533	CD276	1.33692		ZDHHC9	0.690509	ZSWIM6	1.2766		AQP7	0.708333	NFIA	1.28571
PC	0.65	EEF1A2	1.325		GPR176	0.671642	BCAM	1.33735		TP53I13	0.690789	RB1CC1	1.2766		CDT1	0.708333	PLEKHA6	1.28571
CMAH	0.650407	MLL3	1.32558		ADAL	0.672727	PCDH18	1.33962		PKP3	0.690909	SNX5	1.27689		HPSE	0.708333	REEP6	1.28571
DHRS13	0.650602	ATR	1.32653		PDSS2	0.672727	IGFBP4	1.34132		ABCA4	0.691358	MED9	1.27692		GGH	0.709261	SLC34A3	1.28571
KRT4	0.650893	ANKRD46	1.3299		ITGA6	0.673333	SFRP4	1.34478		NKX2-8	0.691358	C9orf30	1.27703		E2F2	0.709302	TAOK3	1.28571
EVI5L	0.651163	C17orf69	1.33333		PMM1	0.673469	TRIM6	1.34483		TXNDC17	0.691652	TIMM9	1.27751		CHTF18	0.71028	ZMYM5	1.28571
PGBD3	0.652174	C19orf46	1.33333		C9orf123	0.673913	C11orf61	1.34615		ETS1	0.691781	FAM133B	1.27778		MICAL1	0.710937	ZNF167	1.28571
SH3BGR	0.652174	CELSR1	1.33333		MID1	0.674267	C1orf56	1.34615		FAM189A2	0.692308	FBXO30	1.27778		MCM10	0.711111	ZNF280D	1.28571
DHFR	0.652695	CTSO	1.33333		RAB5C	0.675	CGREF1	1.34615		SNORA9	0.692308	FLJ46111	1.27778		TMX3	0.711409	WHSC1L1	1.28662
VOPP1	0.652968	FAM176B	1.33333		RNF166	0.675	PIM2	1.34615		STOML1	0.692308	GKAP1	1.27778		FAM72A	0.712121	DNAJB14	1.2875
SEMA5A	0.653061	IL15RA	1.33333		SFXN2	0.675	ACP2	1.34722		WDR91	0.692308	KRBA2	1.27778		SDC4	0.712121	C1orf58	1.28814
C9orf30	0.653543	MOCS1	1.33333		MBD3	0.675439	COMP	1.35		WFDC3	0.693548	KRTAP4-1	1.27778		POLD1	0.712963	UEVLD	1.28814
MAPK3	0.653846	TMEM136	1.33333		RPS29	0.675794	ZBTB4	1.35135		ABCA3	0.694444	NCRNA00081	1.27778		CX3CL1	0.714286	EIF2C1	1.28866
SOCS2	0.653846	TMPRSS12	1.33333		ABHD11	0.676056	PPL	1.35185		EDEM1	0.694915	NCRNA00094	1.27778		DEGS1	0.714286	MTMR15	1.28889
TBC1D2	0.654545	VWA2	1.33333		GPRIN1	0.676056	KLF10	1.35271		COL27A1	0.695238	TAF13	1.27778		HMSD	0.714286	OTUD4	1.28889
C21orf45	0.65625	ATXN7L1	1.33333		PPM1G	0.676638	CHRNA3	1.35294		PINK1	0.695652	TRUB1	1.27778		KDELC2	0.714286	SORBS2	1.28889
DBF4B	0.65625	ITPR2	1.33333		BCYRN1	0.676768	CPEB2	1.35714		RNF166	0.695652	ZNF468	1.27778		LAMP3	0.714286	WASF2	1.28902
ELL	0.65625	LOC402377	1.33333		ADORA2B	0.677419	IMMP1L	1.35714		DHX33	0.696629	ZNF813	1.27778		LOC100128191	0.714286	DCAF7	1.28904
FANCG	0.65625	MRM1	1.33333		MLLT11	0.677419	KIAA1618	1.35897		CA12	0.69697	CENPK	1.27907		LOC100130557	0.714286	PHC1	1.28986
KIAA0101	0.656471	MRPL30	1.33333		NT5DC3	0.677419	STIM2	1.36066		LOC100191040	0.69697	FTSJD1	1.27907		MALL	0.714286	KCNB2	1.29032
SNORD30	0.657143	NEK9	1.33333		C1orf144	0.677524	S100PBP	1.36264		EPHX3	0.69697	EXOC6B	1.27941		MTMR7	0.714286	UBN2	1.29032
ASL	0.658537	NINJ1	1.33333		HMGN1	0.678399	ABCC9	1.36364		MFSD10	0.697605	UBXN2A	1.27941		NRP2	0.714286	FRYL	1.29091
RFC3	0.658824	TMEM133	1.33333		ZNF787	0.678571	C1orf213	1.36364		PPFIA3	0.697674	NIN	1.27957		RHBDF1	0.714286	CHD7	1.29091
SLC35A2	0.658986	ZNF432	1.33333		LRRC20	0.679245	PPOX	1.36364		ST6GAL1	0.697761	KIAA0240	1.28		RRAS	0.714286	TTC39A	1.29123
SDF2L1	0.659794	ZYG11A	1.33333		NFATC2IP	0.679389	STAP2	1.36364		FLJ12993	0.698113	ZNF124	1.28		SMPDL3B	0.714286	MVP	1.29124
SLC16A5	0.659794	SIDT2	1.33529		ACADS	0.68	ZNF501	1.36364		LIPG	0.698113	C1orf106	1.28022		UAP1L1	0.714286	BICD1	1.29167
PMVK	0.660256	RBM25	1.33533		BAK1	0.68	PDGFRA	1.36364		GDF15	0.698337	JUNB	1.2804		GINS2	0.715339	CCDC149	1.29167
C17orf39	0.660714	CACNA2D1	1.33846		BDNF	0.68	MLL	1.36601		C16orf79	0.7	DEK	1.28109		BLCAP	0.715415	ZNF862	1.29167
RAD9A	0.660714	PLXNB1	1.33846		C19orf71	0.68	C5orf26	1.36842		C9orf167	0.7	ARPC5	1.28112		FAM65C	0.715517	TRIM14	1.29231
XRCC3	0.661017	TRIM2	1.33898		ICAM5	0.68	LOC375190	1.36842		CTSK	0.7	OSGIN2	1.28125		UBE2S	0.716113	MSI2	1.29245
PPP1CA	0.661061	BMP7	1.33937		CECR5	0.680233	PIGL	1.37037		GNA14	0.7	PCBD2	1.28125		ENO3	0.716667	GSTA4	1.29268
C18orf24	0.66129	TMEM117	1.33962		HIRA	0.680328	ZNF253	1.37037		THEM5	0.7	PRSS2	1.28125		FUT3	0.716763	NPL	1.29268
POLD1	0.66129	C10orf75	1.33987		COBRA1	0.680672	DNASE1	1.375		TNK2	0.7	ARHGAP21	1.28159		GPAT2	0.717391	PCDHA12	1.29268
CLN6	0.661499	ATRX	1.34091		NF2	0.680672	HIST2H2BE	1.375		EME2	0.7	CHMP1B	1.28161		KIAA0922	0.717391	TTC39C	1.29333
NR4A1	0.661972	FAM46A	1.34375		CCNY	0.681564	LOC338799	1.375		DUSP6	0.700734	GAR1	1.28169		TBX10	0.717391	C4orf34	1.29358
UPP1	0.663202	FRAS1	1.34483		LOC651250	0.682243	MMP11	1.375		CTSS	0.701389	SLC4A7	1.28182		WDR62	0.71875	ABL2	1.29412
MCM5	0.663212	AHNAK	1.34524		SNORA8	0.682243	POMZP3	1.37931		HOMER3	0.702479	DAAM1	1.28205		C1GALT1C1	0.718894	FAM117A	1.29412
NAT10	0.6639	ID3	1.34596		PLA2G16	0.682692	GOLGA1	1.38235		MPRIP	0.702838	MIER3	1.28205		BIRC5	0.719512	FBXL7	1.29412
MOGS	0.665138	ALG1L	1.34615		RAP2A	0.682927	FLJ39609	1.38462		SLC46A1	0.703704	MGAT4A	1.28235		SLC35F1	0.72	GNG10	1.29412
C12orf75	0.665862	ENPP5	1.34615		DSTN	0.682947	MLYCD	1.38462		UNC5CL	0.703704	SRXN1	1.28235		CCNB2	0.720081	LRP5L	1.29412
CDC42EP4	0.666667	KIAA1107	1.34615		RAB15	0.683453	PGM2L1	1.38462		SLC22A18	0.703704	TMEM42	1.28261		ZDHHC13	0.720524	MAST3	1.29412
EXO1	0.666667	ATAD4	1.3465		C1orf74	0.684211	USP27X	1.38462		SPRYD3	0.704225	UEVLD	1.28261		FURIN	0.720759	NBPF15	1.29412
ICAM3	0.666667	GLCCI1	1.34694		DUSP7	0.684211	PRG2	1.38636		ANKRD19	0.704918	DDAH1	1.28276		SDC1	0.72093	SACS	1.29412
LOC100128191	0.666667	COL5A2	1.34783		MOSC2	0.684211	CHD7	1.38843		PER1	0.704918	NDUFB4	1.28297		RNF183	0.72093	TNKS2	1.29412
LOC728554	0.666667	POLR3G	1.34783		OLFM3	0.684211	LIN7B	1.38889		C17orf56	0.705128	CWC15	1.28302		ECM1	0.721464	TOM1L1	1.29508
MAD1L1	0.666667	PDGFA	1.34978		PARD6A	0.684211	SNORD50B	1.38889		FZD1	0.705479	HAUS2	1.28302		AQP3	0.721739	JMJD1C	1.29545
MTMR8	0.666667	BASP1	1.35		PC	0.684211	C1QTNF6	1.39286		JAG2	0.705479	ZNF252	1.28358		DDX12	0.722222	ZNF629	1.29545
SLC26A10	0.666667	WDR78	1.35		RGS2	0.686275	FICD	1.39394		FAM171A2	0.705882	LOC729082	1.28378		LETM2	0.722222	BIRC3	1.2963
SLC9A2	0.666667	KDM5B	1.35016		TMEM141	0.686275	ATP9A	1.39453		HOXA6	0.705882	GPRC5C	1.28405		TMEM86A	0.722222	FAM176A	1.2963
SMTN	0.666667	FDFT1	1.35081		PRKAR2A	0.686508	C6orf155	1.3956		SOCS1	0.705882	ATP6V1G1	1.28448		RFC4	0.72238	GPATCH2	1.2963
SNORD76	0.666667	CHML	1.35294		C11orf60	0.6875	SULF2	1.39583		TRIM3	0.705882	SCRN1	1.28448		ANO9	0.722581	TRIM23	1.2963
SOLH	0.666667	SPINLW1	1.35294		FAH	0.6875	DNAJB9	1.39655		CD55	0.706	PCBD1	1.28485		TMEM194A	0.723077	VTI1A	1.2963
EPHX4	0.666667	WFDC11	1.35294		NARFL	0.6875	CTSZ	1.39666		TGFB1	0.706422	MRPL18	1.28495		SLC1A5	0.723124	ZBTB44	1.2963
FAM189A2	0.666667	ZNF117	1.35294		EGF	0.688889	TMEM64	1.39755		PPM1G	0.70683	OTUD4	1.28571		SNORD32A	0.723404	ZNF710	1.2963
OIP5	0.666667	ZFYVE9	1.35374		MSL3	0.689189	ADAMTSL5	1.4		B3GNT6	0.706897	ZZZ3	1.28571		FAM64A	0.723514	EPHX2	1.29655
ORAI3	0.666667	NUDT13	1.35484		ANKRD39	0.689655	C20orf112	1.4		GABBR2	0.707547	ARHGEF5L	1.28571		LBR	0.724	PRKAG2	1.2967
ORC1L	0.666667	SPAG16	1.35484		AP3S2	0.689655	C20orf191	1.4		RTN4R	0.707692	BAI2	1.28571		SYNE1	0.724138	WWC1	1.29688
TECPR1	0.666667	SGK269	1.35556		NAT10	0.690377	CORO6	1.4		PPT1	0.70798	C1orf21	1.28571		SOAT2	0.724832	ASS1	1.29717
TUBB2A	0.666667	C2orf49	1.35616		COMMD4	0.690821	CTSO	1.4		SIRT7	0.708333	CDK5R1	1.28571		TMEM187	0.725275	GABPB2	1.2973
ULBP2	0.666667	DHRS4	1.35714		NPM3	0.690909	IRGM	1.4		UBTD1	0.708333	FLJ45244	1.28571		HSD11B2	0.72549	MLLT3	1.2973
BCL9L	0.668103	MAP3K5	1.35714		CBS	0.691228	KCNC3	1.4		UPP1	0.708696	LOC284441	1.28571		PBK	0.72549	ZHX3	1.2973
METTL9	0.668712	NANOS1	1.35714		CHD5	0.692308	TTC32	1.4		CLPTM1L	0.709391	LOC440498	1.28571		TOP2A	0.72554	FRS2	1.29825
SHCBP1	0.669039	SLC46A3	1.35714		DHFR	0.692308	ZNF238	1.4		NAMPT	0.709449	PI4K2B	1.28571		RASA4	0.725664	RFX7	1.29825
ADCY6	0.669118	EFCAB4A	1.36		DOCK5	0.692308	ZNF425	1.4		FZD8	0.709677	PRKX	1.28571		IL17RB	0.72619	ZC3H14	1.29851
TMOD3	0.669504	NCOA3	1.36054		FBXO4	0.692308	ZNF606	1.4		NLRP12	0.709677	PTCD2	1.28571		CD55	0.727273	TRIM44	1.29859
HMGB1	0.669802	JHDM1D	1.36111		FBXW2	0.692308	ID1	1.40097		SNORD125	0.709677	SNORA76	1.28571		DSCC1	0.727273	GLTPD2	1.29885
CDCA3	0.670103	CHD7	1.3619		SFXN3	0.692308	ZNF860	1.40351		B3GALT6	0.710145	ZNF273	1.28571		FUT8	0.727273	ANUBL1	1.3
HSPB11	0.670175	ANKRD29	1.36364		SNAP29	0.692308	LMBR1L	1.40816		MGP	0.710227	ZNF420	1.28571		LYPD6B	0.727273	ARTN	1.3
SORBS3	0.670807	APOM	1.36364		STAG3L4	0.692308	GPR27	1.41176		KRT4	0.710744	ZNF749	1.28571		MYL5	0.727273	CPEB4	1.3
PPP1R14B	0.67094	CDC14A	1.36364		SLC19A1	0.693182	BIRC3	1.41379		GRK5	0.711538	MRPS15	1.28589		RGS4	0.727305	CPNE8	1.3
EIF4EBP1	0.67101	CDC42EP2	1.36364		TXNDC17	0.693548	CXXC4	1.41379		MVD	0.711538	SEC14L1	1.28646		RECQL4	0.727564	CYLD	1.3
ZBTB17	0.671429	FBF1	1.36364		MRPS35	0.693727	ZBTB26	1.41379		NELL2	0.711864	GSR	1.28736		EHBP1L1	0.727575	DUSP18	1.3
RPA1	0.671916	MAP3K12	1.36364		SH3BGR	0.693878	EBI3	1.41395		SDPR	0.712121	PARN	1.2875		RPA3	0.727723	FITM1	1.3
OSMR	0.672619	PLXNA2	1.36364		EIF4H	0.694006	DLX2	1.41441		FAM184A	0.712121	SH3GLB1	1.28814		ATP1B3	0.728213	IKZF3	1.3
XYLT2	0.672727	SHC2	1.36364		SLC30A9	0.694301	C20orf103	1.41667		SNORA8	0.712121	PRKRIR	1.28832		PRC1	0.728395	KSR2	1.3
C19orf24	0.673611	ZNF253	1.36364		MDP1	0.694444	CSAD	1.41667		HMGA2	0.712246	CTDSPL	1.28846		HK2	0.728395	MAP1A	1.3
GCAT	0.674419	ZNF81	1.36364		PPP1R3D	0.694444	LOC100129550	1.41667		SLC37A4	0.712538	LRTOMT	1.28846		CHST14	0.728571	MIB1	1.3
KCTD7	0.675	LGALS3	1.36512		WDR4	0.694915	NCRNA00095	1.41667		MFSD1	0.712963	TFAM	1.28866		TNNT1	0.72973	MTMR12	1.3
C1orf159	0.675676	FNBP1L	1.36595		NP	0.695035	ST20	1.41667		SNX25	0.713068	ATP5G2	1.28868		C9orf140	0.729885	PLEKHA9	1.3
CEP72	0.675676	AGR2	1.3662		STX3	0.695312	TMC7	1.41667		SYTL4	0.713115	CHPT1	1.28889		SLC36A1	0.730769	PLEKHM3	1.3
NDUFS5	0.6764	PRSS12	1.3662		VPS4A	0.695652	TMEM130	1.41667		AMIGO3	0.714286	JUB	1.28896		PIGH	0.731183	RAP2B	1.3
C4orf32	0.676471	KLHL17	1.36667		FBXL19	0.695652	WNT10A	1.41667		ASPHD2	0.714286	SDAD1	1.28947		TMC6	0.731183	RELL1	1.3
MAP7D2	0.676471	TDRD1	1.36803		GNG4	0.695652	ZFP36L1	1.41667		C15orf62	0.714286	HSF2	1.28947		DHRS13	0.731959	RNF144B	1.3
TELO2	0.676471	GPR98	1.36842		LOC654342	0.695652	BLCAP	1.41722		C7orf53	0.714286	AVPI1	1.29032		DPY19L1	0.732143	SNORD96A	1.3
ENOPH1	0.677083	HK2	1.36842		SNORA27	0.695652	FAM169A	1.41748		CD6	0.714286	NUDT15	1.29032		SLC41A3	0.732394	ZNF70	1.3
MYBL2	0.677165	MEIS1	1.36842		C12orf45	0.696078	NCEH1	1.41916		FAM101B	0.714286	PPL	1.29032		FANCG	0.732673	FTH1	1.30065
CRB3	0.677419	FBXO17	1.36923		NECAB1	0.696203	GPRC5C	1.41935		TLE4	0.714286	RMI1	1.29032		EPHB3	0.733333	HPN	1.30088
TBC1D17	0.677419	FAM83B	1.37097		SEPT2	0.696607	ZNF217	1.42034		TMEM61	0.714286	ZBTB26	1.29032		C17orf93	0.733333	GNA13	1.3012
CAV2	0.677536	IRF2	1.37143		RPL39	0.696943	C10orf140	1.42105		POR	0.714403	PDZD8	1.29091		CREB5	0.733333	MFSD9	1.30189
SGCB	0.677778	PNRC1	1.37162		FUZ	0.69697	SCAMP5	1.42105		RBMS3	0.717391	C7orf28A	1.29167		CSPG5	0.733333	HIST2H2BE	1.30211
C16orf68	0.677966	NHLRC3	1.37226		TBC1D2B	0.69697	C7orf60	1.42308		LSS	0.717678	C9orf116	1.29167		HIST3H2BB	0.733333	C21orf57	1.30233
LIPH	0.678161	C5orf26	1.37273		ITPA	0.697248	HOXB8	1.42308		CLDN23	0.717949	IFT74	1.29167		LIME1	0.733333	CRY2	1.30233
CLTB	0.679031	CABLES1	1.375		SOLH	0.697674	SEMA6A	1.42391		SFT2D3	0.717949	LOC645332	1.29167		NPAS2	0.733333	KIAA1147	1.30252
STARD3	0.679139	DDTL	1.375		DTWD1	0.698113	JHDM1D	1.42857		SNORD10	0.717949	NANP	1.29167		SLFN13	0.733333	IRF1	1.30263
NRM	0.679245	DUSP18	1.375		TIMM13	0.698113	NRG2	1.42857		LY6K	0.718085	PACRGL	1.29167		ULBP1	0.733333	JAK1	1.30263
SKI	0.679487	FGF11	1.375		POMP	0.698324	TYROBP	1.42857		SOLH	0.718182	ZNF268	1.29167		KIF20A	0.734043	HIVEP2	1.30303
AP3S2	0.679612	GNE	1.375		STK11	0.698413	ZNF625	1.42857		SCEL	0.718621	EEF1A2	1.29191		GPR162	0.734694	IKZF5	1.30303
RPP21	0.679687	NPTXR	1.375		SNAP23	0.699531	SLC31A2	1.43478		DOHH	0.71875	CRABP2	1.29197		CDK2	0.734694	KIAA0240	1.30303
TSPAN13	0.680441	CCNJ	1.375		CTPS	0.699558	SNX10	1.43478		KLF2	0.71875	TAOK1	1.29204		EPOR	0.734848	MYD88	1.30303
MRPL41	0.680556	HOMEZ	1.37838		BEND6	0.7	HES1	1.43678		SLC45A3	0.71875	YWHAH	1.29206		C16orf59	0.73494	SATB2	1.30303
RNF139	0.680851	ANKRD22	1.37931		CITED4	0.7	BMP5	1.4375		FAM176B	0.72043	DAZAP2	1.29252		MCM6	0.735043	SKIL	1.30337
TMTC4	0.680851	S1PR2	1.37931		NELF	0.7	SIX3	1.4375		ACOT2	0.72093	ELK4	1.29268		SLC1A4	0.735537	MAGI3	1.30357
CASZ1	0.681818	CCNG2	1.38095		PCOLCE	0.7	NUAK2	1.43902		C20orf135	0.72093	PTGR2	1.29268		CCDC48	0.735632	MOBKL1A	1.30435
CD97	0.681818	S100P	1.38101		PPP1R9B	0.7	PCDH9	1.44236		FAH	0.72093	RPP25	1.29268		NDC80	0.735849	RNF38	1.30556
HOXB13	0.681818	HGSNAT	1.38202		REEP1	0.7	SHROOM1	1.44444		CRELD2	0.721239	SGK3	1.29268		EPHX1	0.736	BBX	1.30612
TGFB2	0.681818	ATP8A1	1.38235		RILP	0.7	C14orf23	1.44776		PLAU	0.721479	STX2	1.29268		KIF23	0.736	MKLN1	1.30667
RAC3	0.682353	TBCKL	1.38235		ZNF428	0.7	CHST12	1.45098		GJA1	0.721963	SOX4	1.29326		DOK4	0.736111	ACAD11	1.30769
PGAP2	0.68254	ZNF137	1.38462		SGEF	0.700637	PARP9	1.45455		SLC9A5	0.722222	SUSD1	1.29348		CECR6	0.736842	AKAP6	1.30769
SEMA7A	0.682635	ZNF524	1.38462		GRWD1	0.700855	TMEM8B	1.45455		TMPRSS2	0.722222	TMEM167A	1.29353		FGF9	0.736842	ALKBH8	1.30769
NAT15	0.682927	LFNG	1.38636		CCDC23	0.701149	CGN	1.45755		TNFRSF10A	0.722222	FTL	1.29389		GFI1	0.736842	FAM46C	1.30769
ASPSCR1	0.683333	BRWD1	1.38647		GTPBP1	0.701754	IGDCC3	1.45833		RFTN1	0.722467	CENPQ	1.29412		KBTBD8	0.736842	KIF27	1.30769
CENPP	0.684211	SNORD27	1.38776		C3orf14	0.702128	SCNN1B	1.46269		KCNK5	0.722892	DNAJC24	1.29412		LYSMD4	0.736842	LONRF3	1.30769
ZNF697	0.684211	GMPR	1.38889		LYPLA1	0.702359	TM7SF2	1.46429		ABCB9	0.723684	FGD3	1.29412		PTPN14	0.736842	MEIS1	1.30769
PPP1R9B	0.684564	PAQR7	1.38889		NTM	0.703125	CCDC74B	1.46667		PPP2R5B	0.725	GIN1	1.29412		SLC25A42	0.736842	NIPAL1	1.30769
DPP7	0.684615	RAB19	1.38889		OSGEP	0.703125	DOC2A	1.46667		SLC34A2	0.725	KLHL15	1.29412		YY2	0.736842	PDK2	1.30769
SNX10	0.685185	SCAMP5	1.38889		ASL	0.703297	LOC100128288	1.46667		GNPTG	0.725806	LOC126075	1.29412		HMMR	0.737013	PECI	1.30769
PIN1	0.685315	SYT15	1.38889		NAT15	0.70339	SLC6A6	1.46875		LRFN3	0.725806	PIK3C2B	1.29412		SPAG5	0.738197	TMEM182	1.30769
RTEL1	0.685714	ATP11C	1.39024		SKI	0.703448	CLOCK	1.47154		AKR1C3	0.726218	SNORA6	1.29412		CDKN2D	0.738636	YPEL5	1.30769
STXBP6	0.685714	MORN3	1.3913		C4orf42	0.703704	DKKL1	1.47368		C4orf48	0.727273	SNORD18C	1.29412		CENPM	0.738693	ZNF189	1.30769
ARL6IP6	0.685864	SLC2A14	1.3913		LIMK1	0.703704	NFKBID	1.47826		EDNRA	0.727273	SNORD60	1.29412		ZNF718	0.73913	ZNF34	1.30769
RNASEH2A	0.686131	GALNT6	1.39286		C13orf1	0.703704	HGSNAT	1.48193		LOC283070	0.727273	TATDN3	1.29412		FA2H	0.739583	ZNF518B	1.30769
BRI3BP	0.686441	KAZALD1	1.39286		KCTD6	0.704545	TTC30A	1.48276		TMEM213	0.727273	TBL1XR1	1.29412		CKS2	0.739714	ZNF844	1.30769
ATG4D	0.686567	CYP1B1	1.39506		MFSD10	0.704762	PTPRJ	1.4863		UFSP1	0.727273	TET2	1.29412		FGFR1	0.740664	PDCD4	1.30814
ACOT7	0.686667	C7orf60	1.39535		RCL1	0.704918	C8orf4	1.48734		MAPK3	0.727679	TTC33	1.29412		MGST2	0.740688	MKL2	1.30851
NRBP1	0.686717	PLEKHG4B	1.39535		PHTF2	0.705882	NHLRC3	1.48864		GHDC	0.728155	WDR5B	1.29412		NKD2	0.740741	FBXO3	1.30864
ANO2	0.686957	GLUL	1.3964		C19orf52	0.705882	SC4MOL	1.48872		SDC1	0.728155	ZNF429	1.29412		RCN2	0.740891	RBM27	1.30882
C10orf11	0.6875	BCL2L11	1.4		CERK	0.705882	CSF1	1.48936		TPRG1L	0.728571	ZNF681	1.29412		ESPL1	0.740964	BACH1	1.30952
CCNY	0.6875	BMS1P4	1.4		CORO2A	0.705882	PDGFA	1.49351		SDR16C5	0.729032	BIRC2	1.29452		KIF2C	0.741021	OSBPL5	1.30952
CDCP1	0.6875	FAM123B	1.4		DDA1	0.705882	CNTFR	1.49367		EXOSC6	0.729412	C5orf33	1.29545		CUEDC1	0.741117	QSK	1.30952
DUSP7	0.6875	OBSCN	1.4		FBXW9	0.705882	TSPYL2	1.49474		INTS10	0.729508	THAP11	1.29577		STMN1	0.741327	RAI2	1.30952
FAM179A	0.6875	PTP4A3	1.4		HTRA4	0.705882	BCAS3	1.5		NAT10	0.729614	HMGA1	1.29623		INHBE	0.741935	ZNF281	1.30952
GINS3	0.6875	RABGAP1L	1.4		SUGT1P	0.705882	RTBDN	1.5		P4HA2	0.729685	CCDC112	1.2963		SNORA44	0.741935	LENG9	1.31034
MMP15	0.6875	SCARB1	1.4		SLC7A5	0.706522	ANG	1.5		CHST10	0.730159	INA	1.2963		PLA2G15	0.741935	NR1D1	1.31034
MS4A15	0.6875	VILL	1.4		KDM6B	0.706897	KRCC1	1.5		DYNC1I1	0.730769	SLC5A5	1.2963		GPD2	0.742138	PIKFYVE	1.31034
NEK5	0.6875	ZNF276	1.4		SNHG6	0.707831	MYLK	1.5		LOC391322	0.730769	FAM165B	1.2973		SLC25A29	0.742268	WDR60	1.31034
OXTR	0.6875	ZSCAN4	1.4		NKX2-1	0.707865	SOSTDC1	1.5		CCNE1	0.730769	KIAA0232	1.29787		DGCR2	0.742297	RSBN1L	1.31034
PSORS1C1	0.6875	IDUA	1.4		C18orf56	0.708333	TTC30B	1.5		C8orf73	0.731183	ZNF138	1.29787		ITGA6	0.742424	MARCH8	1.31111
ZNF213	0.6875	IPMK	1.4		EXOSC5	0.708333	FAM161B	1.5		ABHD14A	0.731343	CTNNBIP1	1.29825		CD276	0.74269	ZMYM2	1.31111
TCF19	0.687943	MERTK	1.4		LOC145814	0.708333	NAT6	1.5		SLC39A8	0.731629	C17orf45	1.29841		CNIH2	0.742857	LMTK2	1.31132
THOC6	0.688525	RNF215	1.4		LOC653188	0.708333	SOX5	1.51429		MON1A	0.731707	STARD10	1.2987		LMNB1	0.743083	QDPR	1.31174
EXT1	0.689655	STEAP3	1.4		NOS2	0.708333	SMAD6	1.51852		FAM69B	0.732143	PCGF2	1.29885		PLOD3	0.744	TP53INP2	1.3118
NAV2	0.690476	DCBLD1	1.40237		PHLDB2	0.708333	PARP14	1.52381		MGAT1	0.732143	RRAGC	1.29915		HPDL	0.744186	ZNF609	1.31183
PQLC1	0.690476	C12orf51	1.40323		CDC6	0.708683	NPTX1	1.52778		PPP1R14A	0.73224	BMI1	1.29924		HS6ST2	0.744186	ADD2	1.3125
TMEM80	0.690647	CEBPA	1.40541		C19orf48	0.709459	N6AMT2	1.52941		KCNQ5	0.732394	ARL4A	1.3		ARSE	0.744361	C2orf42	1.3125
APOBEC3B	0.690722	STAT6	1.40588		MMP10	0.70948	SENP8	1.53333		NPC2	0.732976	BCL11A	1.3		PGAP3	0.744681	KIAA1217	1.3125
DR1	0.690751	HMGCS1	1.40645		FAM26E	0.709677	AMDHD1	1.53846		ALDH2	0.733173	C22orf40	1.3		TMEM145	0.744681	LOC387647	1.3125
EPB41L2	0.691358	SNORA8	1.40678		FKBP11	0.709677	HIST1H3H	1.53846		CRTC1	0.733333	CTDSPL2	1.3		FANCD2	0.744898	RORB	1.3125
C14orf129	0.692308	DOCK11	1.40816		ZNF697	0.709677	LYPD6B	1.53846		FNDC5	0.733333	CXXC4	1.3		MCM7	0.745365	SOCS6	1.3125
FLJ42709	0.692308	TRMT12	1.40909		METAP2	0.70977	SNORD116-4	1.53846		GLS2	0.733333	FAM113B	1.3		MYBL2	0.746032	ZC3HAV1	1.3125
INTS10	0.692308	C6orf105	1.41026		TK1	0.710106	RTN2	1.54167		HEPH	0.733333	HOXB6	1.3		SPC25	0.746667	ZNF16	1.3125
PTPLA	0.692308	ACYP2	1.41176		RPL29	0.710111	PTPN6	1.54167		HIST1H2BG	0.733333	IMPA2	1.3		UHRF1	0.746667	REEP3	1.31288
ZNF668	0.692308	AKD1	1.41176		UBE2S	0.710204	PLEKHB1	1.54545		LOC100289135	0.733333	LYRM5	1.3		DDR1	0.746853	ATXN1L	1.31304
BIRC3	0.692308	MTERF	1.41379		C15orf23	0.710425	SEMA4G	1.54545		LOC644936	0.733333	METTL8	1.3		GOLGA7B	0.746988	DKFZp686O24166	1.31325
C1orf85	0.692982	C17orf91	1.41463		HERC2P4	0.710526	SNORD4A	1.54717		PLXNA2	0.733333	NCRNA00117	1.3		TACC3	0.747036	TNRC6A	1.31343
RAB5C	0.69305	LOC338799	1.41667		IKBKG	0.710526	VGF	1.54762		RNF122	0.733333	RC3H1	1.3		BAALC	0.747126	LASP1	1.31357
C10orf54	0.693182	LOC387787	1.41667		NRIP3	0.710526	IGFBP3	1.55363		SLC6A11	0.733333	RUNX2	1.3		GALNT10	0.747126	CXorf56	1.31373
WDR18	0.693182	PLCD4	1.41667		NR3C1	0.710744	SNORD38B	1.55556		TBX2	0.733333	SNORD121B	1.3		DDC	0.747525	RNF213	1.31373
C9orf7	0.693878	LRSAM1	1.42		SLC25A17	0.710983	FAM160B1	1.55556		CALM3	0.733553	THAP4	1.3		GCA	0.747664	REV3L	1.31429
SLC36A4	0.695312	TRIM24	1.42029		OGFRL1	0.711111	CCNE2	1.5614		CITED2	0.733925	TIRAP	1.3		GYLTL1B	0.747927	TTPAL	1.31429
EXOSC4	0.695652	SNORA32	1.42222		RAB3D	0.711111	DNAJC28	1.57143		ARAP1	0.734615	ZNF350	1.3		LCN15	0.748299	PLEKHB2	1.3154
CDT1	0.695652	MAML2	1.42424		SNHG5	0.711274	CD248	1.57447		INPP1	0.736041	ZNF586	1.3		ACYP1	0.748538	ATRX	1.31579
FXN	0.695652	HSPA1L	1.425		RPUSD2	0.711538	C12orf53	1.58333		HADHB	0.736577	DICER1	1.30097		PAQR4	0.748768	WIPF2	1.31579
MMP28	0.695652	DUSP10	1.42857		C12orf57	0.711656	SNORA41	1.58824		DPP7	0.736677	ANK3	1.30137		SORT1	0.749354	DENND5B	1.31579
MPP2	0.695652	GPD1L	1.42857		OIP5	0.711656	GPR3	1.59091		ANKRD11	0.736842	PRR11	1.30141		CDC2	0.749604	ITGA1	1.31579
PORCN	0.695652	PRR4	1.42857		CASP2	0.711712	LOC100188947	1.6		OVCA2	0.736842	PAWR	1.30147		CDC20	0.749709	SGK493	1.31579
RPUSD2	0.695652	SNORD99	1.42857		DPF1	0.711864	PMS2L4	1.6		PDE4B	0.737705	ZNF146	1.30175		COQ2	0.75	CBFA2T2	1.31618
WWOX	0.695652	VAV1	1.42857		TWF2	0.712766	IRF2	1.61111		A4GALT	0.737705	C10orf78	1.30189		NAALADL1	0.75	UGDH	1.31635
HINT3	0.696203	ZIC5	1.42857		ADRBK1	0.712871	DPPA3	1.61538		RPL13P5	0.737705	EIF1AX	1.30201		SLMO1	0.75	TBC1D16	1.31646
C17orf56	0.69697	SQLE	1.43408		CCNB1IP1	0.712871	CDH23	1.62963		TMEM185A	0.737705	KRT8	1.30222		WFDC10A	0.75	CASP4	1.31707
CHTF18	0.69697	LOC554203	1.4375		AKT1	0.714286	HIST1H2BD	1.63636		GPR81	0.738318	PGGT1B	1.30233		ATP6V1C2	0.75	FAM149B1	1.31707
E2F2	0.69697	ECHDC2	1.44		MED30	0.714286	SNORD49B	1.65		C5orf4	0.73913	FAT1	1.30233		C16orf93	0.75	DPP8	1.31746
CDC45L	0.697297	SCD	1.4402		ADORA1	0.714286	KIAA1107	1.6875		IKBKE	0.73913	C1orf156	1.30263		C17orf53	0.75	APOL6	1.31818
THRA	0.697368	ALS2CL	1.44186		C1orf69	0.714286	B3GNT7	1.7		RTEL1	0.73913	C11orf80	1.30303		C4orf48	0.75	CAMK1D	1.31818
SMCR7L	0.697479	DYRK1B	1.44444		FBXO41	0.714286	C21orf109	1.7		EP400NL	0.73913	CAV1	1.30303		CENPH	0.75	IL22RA1	1.31818
TMCC1	0.697674	GOLGA8A	1.44444		GPR173	0.714286	TBC1D2	1.72727		TMEM160	0.73913	CD68	1.30303		COL4A3	0.75	NCOR1	1.31818
INSIG1	0.697842	SNORD22	1.44444		HES6	0.714286	TP53INP1	1.72727		UXS1	0.739362	IREB2	1.30303		FAM54A	0.75	NFASC	1.31818
PPP1R14A	0.698113	WDR60	1.44444		LOC285033	0.714286	CHIC1	1.76667		SGSH	0.74	LOC441666	1.30303		FLJ25006	0.75	NSUN3	1.31818
MBD3	0.698413	KIAA1161	1.44526		LTB4R2	0.714286	SFRP2	1.80392		ALKBH7	0.74026	ZNF642	1.30303		GPC2	0.75	PTAR1	1.31818
ZNF444	0.698795	C22orf27	1.45455		MCOLN2	0.714286	CRYAB	1.80952		ATG16L2	0.740741	CCDC23	1.30323		GPR126	0.75	SHROOM3	1.31818
MED10	0.698925	FRAT2	1.45455		NBPF1	0.714286	LGALS3BP	1.84615		GOLGA8A	0.740741	MED19	1.30337		LOC220930	0.75	SIK2	1.31818
BTBD9	0.7	ZBTB3	1.45455		RAB11FIP5	0.714286	KIAA1772	1.89041		NP	0.740741	ARHGEF3	1.30357		MTFMT	0.75	SLC46A3	1.31818
IGFBP7	0.7	PI4KAP1	1.45614		SLC29A3	0.714286	SCNN1G	1.97674		TSPAN6	0.741176	MDFIC	1.3038		NLGN2	0.75	C14orf133	1.31915
RHOF	0.7	IGF1R	1.45652		TBC1D16	0.714286	ID3	2.07143		DCPS	0.741379	TBC1D8	1.30387		OIP5	0.75	CHM	1.31915
SPHAR	0.7	ARRDC3	1.45726		TMEFF2	0.714286	SNORD104	2.08333		CCDC102A	0.741935	STYX	1.30392		SIPA1L2	0.75	HDAC11	1.31915
CCDC101	0.7	METTL12	1.46154		TNFRSF6B	0.714286	SNHG4	2.09091		MAP4	0.742138	C2orf42	1.30435		SNORD36B	0.75	STX17	1.31915
FZD2	0.7	NSUN5B	1.46154		ZNF284	0.714286	SNORA72	2.14286		ST3GAL5	0.742382	KIAA2026	1.30435		SNORD60	0.75	IL13RA1	1.31944
LIMS2	0.7	SATL1	1.46154		IGF2BP1	0.715203	FOXE3	2.81818		YIPF3	0.742706	POLR3G	1.30435		SPACA4	0.75	GIT2	1.32
MAD2L1	0.700348	CSAD	1.46667		SEPW1	0.715686	PRTG	3.00658		CLN8	0.742857	PRICKLE2	1.30435		TPPP3	0.75	ARHGEF10L	1.32041
CRELD2	0.70073	HOXA4	1.46667		RBX1	0.715935				PLAC1	0.742857	RSC1A1	1.30435		TSPAN7	0.75	ASAP2	1.32075
LOXL2	0.70073	ITGB8	1.46667		FEM1A	0.716049				CDK9	0.743119	ZNF644	1.30435		ADCY3	0.75	BTBD9	1.32143
DRAP1	0.70122	SNORA31	1.46667		C12orf62	0.716535				KRTCAP3	0.743202	SERPING1	1.30556		ALG10	0.75	C7orf60	1.32143
ALG10B	0.701754	SNORD67	1.46667		C9orf40	0.716667				LEPR	0.743902	C14orf126	1.30588		B3GALNT1	0.75	TMEM154	1.32143
C18orf25	0.701754	TRIM21	1.46667		ARF3	0.716883				EFR3B	0.744186	S100A16	1.30625		CCDC109B	0.75	WDFY3	1.32143
IL1RAP	0.702128	TRIM52	1.46875		C9orf69	0.716981				NGEF	0.744186	NTAN1	1.30693		KIF14	0.75	ZBTB40	1.32203
C3orf64	0.702703	PDCD4	1.46939		HNRNPA3	0.717033				ATP11A	0.74439	RDX	1.30705		LAT	0.75	HCG18	1.32222
GTSE1	0.702703	DAAM1	1.47059		FAM128A	0.717391				LPIN1	0.744807	CDC14A	1.30769		NTS	0.75	SMCR8	1.32258
CHRNA5	0.703704	MORN1	1.47059		ATP6V0E2	0.717647				WDR18	0.744966	DNASE1L2	1.30769				ZFYVE26	1.32258
NMU	0.703704	ZNF717	1.47059		RPRD1B	0.717791				SNX30	0.745098	FSTL3	1.30769				ZNF224	1.32353
ZNF358	0.703704	SYT7	1.47273		C1orf192	0.717949				F3	0.745407	GORAB	1.30769				C5orf45	1.32432
C17orf49	0.703883	ENC1	1.47368		RAB40C	0.717949				KIAA1549	0.745763	GRHL3	1.30769				NIN	1.32432
EIF4H	0.704065	DNAJC15	1.47585		PSMD9	0.71831				ALAD	0.745902	IPMK	1.30769				COL21A1	1.32468
TINAGL1	0.704425	PI4KAP2	1.48		MAP2K2	0.718391				TUBB2A	0.746032	LOC100302640	1.30769				BAT2D1	1.32484
SLC29A1	0.704453	AKAP12	1.48148		UBE2G2	0.718391				RAB4B	0.746154	PARVB	1.30769				IQCE	1.325
HEG1	0.704918	TACC1	1.48148		DHODH	0.71875				CAPN8	0.746479	TEAD4	1.30769				TTLL7	1.325
FZD5	0.705479	FAM160B1	1.48214		RGS20	0.71875				PRPF31	0.746479	ZNF101	1.30769				CDK6	1.3253
TMEM43	0.705882	LYPD6B	1.48387		TECPR1	0.71875				GZMM	0.746667	ZNF397OS	1.30769				PTPRG	1.32558
CIB2	0.705882	WNT10A	1.48889		RPLP2	0.71875				SLC25A37	0.746835	ZNF404	1.30769				ZNF627	1.32558
CLGN	0.705882	MCEE	1.4902		C22orf13	0.719008				SLC5A6	0.746835	MTFR1	1.30795				SNORD65	1.32609
KHDC1	0.705882	HIST1H2BD	1.49194		TRAK1	0.719178				GOT1	0.746964	TWF1	1.30804				BIRC6	1.32653
LPHN1	0.705882	GPR110	1.49524		SNORA10	0.719298				MOGS	0.747608	ERCC6L	1.30909				PFTK1	1.32692
SIK1	0.705882	CRIP2	1.5		TTTY15	0.719298				NDUFS5	0.74763	ZNF496	1.30909				FAM46A	1.3271
TMEM182	0.705882	SNORD36C	1.5		NDEL1	0.720497				ALDOC	0.748062	FGFR1OP	1.30952				PSKH1	1.3271
TTC15	0.705882	SNORD63	1.5		NHEJ1	0.720588				SMPD4	0.748466	SUMO1	1.30952				KIAA0564	1.32727
USP20	0.705882	STK39	1.5		C1orf151	0.720721				ABCB10	0.75	SYNJ2	1.30952				VPS13A	1.32727
ZNF492	0.705882	CXXC5	1.5		PPP1R14B	0.720867				LOC100270746	0.75	WDR72	1.30952				APOL2	1.32812
ZNF784	0.705882	GAN	1.5		ADO	0.72093				SHE	0.75	ZNF367	1.30952				DUSP5	1.32836
TPM1	0.7061	INHA	1.5		RRBP1	0.721003				SKI	0.75	FAM133A	1.30986				COG6	1.32857
YIF1A	0.706444	MPV17L	1.5		APRT	0.721014				SMAD1	0.75	ARHGAP28	1.31034				SSH1	1.32857
QSOX2	0.706667	PTPRG	1.5		GLS	0.72103				SVOPL	0.75	ASTE1	1.31034				ASH1L	1.32886
ARPC4	0.707281	ZNF32	1.5		CSNK1G2	0.721311				TYMP	0.75	COMMD8	1.31034				C20orf74	1.32895
FIGNL1	0.707386	CCDC149	1.5		SNORD57	0.721311				ADCK2	0.75	CTXN1	1.31034				C15orf40	1.32927
ARAP1	0.707407	FAM117B	1.5		RALA	0.721649				C1orf116	0.75	LANCL1	1.31034				ZNF268	1.32941
IDH2	0.707581	PLEKHG5	1.5		C16orf57	0.721698				CAMTA2	0.75	SNORA57	1.31034				FOXP1	1.33
DTL	0.707865	PSD4	1.5		ANKRD11	0.721854				EHD3	0.75	THADA	1.31034				ZNF252	1.33019
Magmas	0.708333	ZNF573	1.5		EDN1	0.722222				ELL	0.75	TIGD7	1.31034				ERCC1	1.33043
C11orf82	0.708333	SLC11A2	1.50242		NFIX	0.722222				ESRRA	0.75	VBP1	1.31058				EFR3A	1.33152
C1orf89	0.708333	MUC15	1.50562		PRRX2	0.722222				FAM101A	0.75	TEAD3	1.31068				GCLM	1.33157
RDH13	0.708333	MARCKSL1	1.50955		RNF122	0.722222				FUT3	0.75	KIF2A	1.31081				ABTB2	1.33333
CCDC94	0.708861	SNORD116-4	1.51515		SIVA1	0.722222				GCNT2	0.75	C19orf12	1.31111				C20orf177	1.33333
HMHA1	0.708861	PPT2	1.51636		ZFP37	0.722222				HEY1	0.75	YOD1	1.31111				CHRM3	1.33333
TBCEL	0.709302	SNORD18A	1.52174		ANAPC11	0.722543				LOC151162	0.75	EPB41L4B	1.31169				DYNC2LI1	1.33333
FKBP5	0.709677	MYOZ1	1.52273		PINK1	0.722892				MAD1L1	0.75	TAF12	1.31169				EHHADH	1.33333
BCAR1	0.709677	SLC7A2	1.52542		ATPAF2	0.723404				MRPL49	0.75	ATP2B4	1.3125				FAM63B	1.33333
MED26	0.709677	SNORD49A	1.52632		BLOC1S2	0.723404				PTAFR	0.75	DLX4	1.3125				FBXL20	1.33333
NMB	0.709677	FAM65A	1.52778		JPH3	0.723404				SUSD2	0.75	EHF	1.3125				GUSBL1	1.33333
VAV2	0.709677	ZNF283	1.52941		CENPA	0.723684				ACER2	0.75	FAM66C	1.3125				IRF6	1.33333
ANXA1	0.709812	KRCC1	1.53425		CSK	0.723684				ANKRD16	0.75	GJB7	1.3125				ISL1	1.33333
LMNB2	0.71	MDFI	1.53846		FBXL14	0.724138				C2CD2L	0.75	MGC16121	1.3125				MLL5	1.33333
MED22	0.710145	VAMP1	1.53846		PPP1R14A	0.724138				LMO3	0.75	PIK3R1	1.3125				NF1	1.33333
ZNF672	0.710145	VAV3	1.53846		SBDSP	0.724138				SUZ12P	0.75	RAB11FIP2	1.3125				NLGN1	1.33333
UBAP1	0.710227	CHIC1	1.54167		TMEM45A	0.724138						RAB30	1.3125				NSD1	1.33333
RPUSD1	0.710526	C14orf181	1.54545		HINT2	0.724409						SMOC1	1.3125				PHF11	1.33333
TBC1D10B	0.710526	IDI2	1.54545		MYEOV2	0.72449						ZNF567	1.3125				PLEKHM1	1.33333
PCK2	0.711111	PNMA3	1.54545		SSNA1	0.724638						ZNF704	1.3125				PPFIBP1	1.33333
NUBP2	0.711864	TP53INP1	1.54545		CXCL1	0.725						ZNF79	1.3125				SERAC1	1.33333
TTC7A	0.711864	HIST1H2BC	1.56		MFSD1	0.725						SC4MOL	1.31279				SLC4A8	1.33333
NECAP2	0.712	SNORA33	1.5625		SH3PXD2B	0.725						CCNYL1	1.31293				SNORD104	1.33333
TMPRSS13	0.712121	SLC6A4	1.56667		SCOC	0.725275						C5orf13	1.31429				SP140L	1.33333
IFI6	0.712195	UPK2	1.56771		MED22	0.72549						ISCU	1.31469				SYNJ2BP	1.33333
LRRCC1	0.712329	TTC30A	1.57143		MINK1	0.72549						GADD45B	1.31481				ZNF623	1.33333
BIRC5	0.712644	SC4MOL	1.57556		MAP4K2	0.725806						MECP2	1.31522				BAG4	1.33333
ASF1B	0.71308	ZBTB4	1.57937		ATP5G3	0.725849						PALLD	1.31538				C1QTNF3	1.33333
DUSP1	0.71308	MARCKS	1.5813		CHST3	0.726027						KCTD3	1.31579				COLEC10	1.33333
MT2A	0.713115	C19orf66	1.58333		RASSF1	0.72619						BEX4	1.31579				FOXO4	1.33333
CDKN1A	0.713287	CYP4F3	1.58333		WSB2	0.726471						EIF1AY	1.31579				FOXP2	1.33333
TSPAN6	0.713467	ID2	1.58435		PKIG	0.726496						FAM172A	1.31579				LONP2	1.33333
HMGN1	0.713974	BTBD8	1.58824		DR1	0.726619						KCNN2	1.31579				PHC3	1.33333
C17orf58	0.714286	C5orf53	1.58824		CCNDBP1	0.727273						LOC100128822	1.31579				PLSCR4	1.33333
RASSF1	0.714286	PRSS35	1.58824		ABT1	0.727273						LOC100133669	1.31579				SCD5	1.33333
TBC1D2B	0.714286	FAM151B	1.59091		BAG1	0.727273						UBE2V2	1.31579				TTC3	1.33333
AZI1	0.714286	TTC39A	1.59259		GDPD1	0.727273						ZNF69	1.31579				XRRA1	1.33333
C21orf125	0.714286	ARHGEF10L	1.6		ITPKA	0.727273						SNRPE	1.31667				MLXIP	1.33459
CDCA5	0.714286	DDX26B	1.6		MTMR14	0.727273						PL-5283	1.31677				WWP1	1.33577
CSGALNACT2	0.714286	TTC32	1.6		NUDCD2	0.727273						IMMP1L	1.31707				NUFIP2	1.33654
CSPG5	0.714286	ANXA8L2	1.6		PLCD3	0.727273						ATPBD4	1.31818				CCDC28B	1.33663
DHRS2	0.714286	MSX2	1.6		RBM4B	0.727273						DMRT3	1.31818				BTN3A1	1.33696
DLG2	0.714286	SNORA61	1.6		HBEGF	0.727545						PTPN9	1.31818				SLC39A13	1.33721
DUSP8	0.714286	TGFBR3	1.60311		GGCT	0.727835						SULT1A2	1.31818				CCKAR	1.33824
EXOSC6	0.714286	ZNF485	1.61111		BIRC5	0.728155						ZNF670	1.31818				MAP7	1.33829
FBXO4	0.714286	SMAD7	1.62162		ZFYVE21	0.728395						C16orf70	1.32				FBXL4	1.33962
KIF24	0.714286	KIAA1522	1.62209		SCHIP1	0.728477						C3orf23	1.32				MAVS	1.33981
KLHL21	0.714286	CPEB2	1.625		UBL4A	0.728571						ELL3	1.32				RIMBP2	1.34014
KREMEN1	0.714286	LOC100128288	1.63158		MAFG	0.728814						HIST1H2BC	1.32				BMF	1.34021
PPP1R3B	0.714286	HPDL	1.63636		TYRP1	0.728814						LOC644538	1.32				SBF2	1.34043
RNASE4	0.714286	SNORA27	1.64286		NAT9	0.728972						RRAS2	1.32				G6PD	1.34116
SRrp35	0.714286	SNORA81	1.64286		PSME3	0.729055						TCTN1	1.32				ZFPM1	1.34118
TEF	0.714286	MACROD1	1.64706		CCDC12	0.729167						ZNF480	1.32				FGD4	1.34146
THAP3	0.714286	PHLDB3	1.64706		MFAP5	0.729167						MBIP	1.32046				RSF1	1.34188
C2orf54	0.714674	NRCAM	1.65217		RPS12	0.729261						ATMIN	1.32051				MPRIP	1.34247
SDC1	0.715481	C6orf226	1.66667		DAZAP1	0.729412						MAD2L1	1.32065				MUC13	1.34349
EFR3B	0.715517	CYP26A1	1.66667		RTF1	0.729412						LOC100133991	1.32075				HS3ST3B1	1.34375
FGD3	0.715596	SNORD28	1.66667		KIAA1797	0.729508						SNCG	1.32174				PNRC1	1.34426
SMURF2	0.715596	BLNK	1.675		DDHD2	0.72973						EFCAB2	1.32258				ABLIM1	1.34437
FAM104A	0.715789	PIK3CB	1.68421		KIAA1908	0.72973						LARP6	1.32258				TEAD1	1.34463
PLXNA1	0.715847	RASSF2	1.68966		MRPS14	0.729927						MAGEB1	1.32258				SNORD29	1.34483
ASCC2	0.716216	HEY1	1.69231		CBX1	0.730132						RNF11	1.32271				VPS13D	1.34483
RAD51	0.716667	SLC1A3	1.7		VOPP1	0.730435						SDCCAG10	1.32292				ZNF518A	1.34483
C1orf97	0.717073	TNFRSF25	1.7		MMP1	0.730566						ESCO2	1.32353				ZNF669	1.34483
SLC20A1	0.717172	EML1	1.70833		ZNF853	0.730769						CYP24A1	1.32372				CNKSR3	1.34545
SLC5A6	0.717647	PTPRM	1.71429		C9orf140	0.730769						HAUS1	1.32432				AMBP	1.34615
PKMYT1	0.717949	LARP6	1.71429		NEIL2	0.730769						ZNF107	1.32432				ZNF148	1.34615
TIGD2	0.71831	SNORA16A	1.71429		S100A10	0.730887						COMMD3	1.32455				ALDH6A1	1.34615
CITED2	0.718563	STON1	1.725		SORD	0.731544						FAM96A	1.32468				ANKRD17	1.34659
NCAPD2	0.718699	SOS1	1.72941		YES1	0.731743						ZMYND11	1.3252				UCP2	1.34677
ACOT4	0.71875	SNORD4A	1.73913		PSMC3IP	0.732394						CCNJ	1.32558				SOS1	1.34694
C9orf40	0.71875	CAB39L	1.74194		EED	0.733333						KLF10	1.32584				ATAD4	1.34722
ALDH4A1	0.719512	FLJ39609	1.75		GOLSYN	0.733333						CCDC25	1.32609				MBTD1	1.34783
FBXO31	0.72	SNORD84	1.7619		IRAK4	0.733333						DCP1A	1.32609				PEX11A	1.34783
GPR39	0.72	PITPNM3	1.76923		YRDC	0.733333						GCSH	1.32692				RNF5P1	1.34783
RELT	0.72	KIAA1772	1.76923		ATP5D	0.733333						FABP5	1.32727				ZNF507	1.34783
DAD1	0.720901	SNORD36A	1.77011		DTX4	0.733333						E2F5	1.32787				PGM2	1.34959
C6orf182	0.72093	SNORA63	1.77273		HPS1	0.733333						TUBA1A	1.32886				C11orf74	1.35
ECT2	0.720994	SNORD68	1.78947		LOC254559	0.733333						ME3	1.32911				CASZ1	1.35
CDCA7	0.721311	ZNF467	1.81818		LOC400581	0.733333						ZC3H14	1.32955				DICER1	1.35
C19orf40	0.722222	PCSK6	1.82353		MAMLD1	0.733333						MOBKL1B	1.32957				HOMEZ	1.35
GPRIN1	0.722222	SLITRK6	1.83333		MCTP1	0.733333						MT2A	1.32975				VCPIP1	1.35
LOXL1	0.722222	PADI2	1.85185		PLEKHH3	0.733333						SPOPL	1.32979				SLC7A8	1.35135
OR2W3	0.722222	CCDC19	1.85714		THTPA	0.733333						PRKRA	1.32995				ADAM23	1.35294
RHBDD2	0.722222	TRPA1	1.85714		YIF1A	0.733564						MAP3K7IP2	1.33036				DMXL1	1.35294
SNORD44	0.722222	C11orf70	1.86364		ZNRD1	0.733945						IFT52	1.33071				EXOC6B	1.35294
ZNF205	0.722222	ABHD6	1.86957		TMEM208	0.7343						C12orf32	1.33155				HOXA6	1.35294
NCAPG	0.722772	TAC3	1.88957		GMCL1	0.734375						CCND3	1.33155				IQCK	1.35294
MCM2	0.723032	HCLS1	1.90909		MAFK	0.734375						AHR	1.33333				ZNF462	1.35294
LOC152217	0.723077	SMAD6	1.93182		CCT6P1	0.734694						ALOX15	1.33333				GNAI1	1.35452
MECOM	0.723077	EGFL8	2		JAKMIP2	0.734694						C14orf45	1.33333				MAGI1	1.35484
PIGX	0.72381	NCRNA00113	2		SNORD29	0.734694						C16orf89	1.33333				ZBTB4	1.35484
SLC2A4RG	0.724638	SLC28A3	2		BCL2L2	0.735043						C9orf9	1.33333				BAZ2B	1.35526
COL9A2	0.725	ALDH3B1	2.03571		CCDC102B	0.735294						CCDC149	1.33333				ZNF397OS	1.35593
UBTD1	0.725	SNORD124	2.16667		PIGO	0.735294						ELAC1	1.33333				BLZF1	1.35714
WDR62	0.725	GUCY1A3	2.18182		PTS	0.735294						FANCF	1.33333				CCDC96	1.35714
SDC2	0.725191	DOK4	2.24242		TTC7A	0.735294						GFOD2	1.33333				FAM47E	1.35714
HMGB2	0.725434	HIST1H2BJ	2.27273		PI15	0.735562						GNG4	1.33333				KIAA0513	1.35714
HTRA1	0.72549	IGFBP5	2.27342		DDX51	0.735849						IL32	1.33333				PLEKHA8	1.35714
FBXL18	0.72549	SNORA44	2.35294		HDHD1A	0.735849						INO80C	1.33333				PTPN21	1.35714
MLLT6	0.72549	H19	2.4		FAM105B	0.736111						IQSEC2	1.33333				SPATA6	1.35714
GAS2L1	0.72619	SNORD26	2.44444		LIX1L	0.736111						LOC169834	1.33333				CHD2	1.35766
SLC39A14	0.726619	SNORA25	2.48		HIGD2A	0.736196						NHSL1	1.33333				SEC23A	1.35878
MFSD10	0.726852	SAMD11	2.5		ZC3H7B	0.736434						PCNP	1.33333				DHX33	1.36
ABCB9	0.727273	ISM2	2.54545		SAMD4B	0.736471						SCN1B	1.33333				MAP3K7IP3	1.36
C6orf173	0.727273	SNORD49B	3.09091		CCND1	0.736702						SYDE2	1.33333				TET2	1.36
MAPK4	0.727273	SNORD5	3.26316		CYP2E1	0.736842						WBP5	1.33333				TMOD3	1.36
THSD4	0.727273				DOK6	0.736842						ZNF792	1.33333				CREB1	1.36111
CHFR	0.727941				ENPP4	0.736842						ZNF808	1.33333				ZNF134	1.36111
TMED2	0.728011				FXC1	0.736842						ADAM8	1.33333				ALOX12B	1.36364
EMP2	0.728306				KATNB1	0.736842						AKR1C1	1.33333				C20orf12	1.36364
TRIB3	0.729032				LMO4	0.736842						ASB9	1.33333				CTNND2	1.36364
AIM1L	0.729167				LOC645323	0.736842						C9orf129	1.33333				FAM136B	1.36364
CCDC6	0.729282				LYSMD2	0.736842						HIST1H4H	1.33333				KIAA1618	1.36364
ALG10	0.72973				MRPS18C	0.736842						LGSN	1.33333				KIAA2026	1.36364
LIG1	0.72973				SLC25A25	0.736842						MAP1D	1.33333				LOC285419	1.36364
PPP1R1C	0.72973				SPDYE7P	0.736842						PSKH1	1.33333				LOC728323	1.36364
RAB3B	0.72973				TTYH2	0.736842						SLC25A21	1.33333				MEF2C	1.36364
DCK	0.730159				TRAK2	0.737052						STK4	1.33333				SAMD11	1.36364
CCND1	0.730238				ARD1A	0.737069						TCF7	1.33333				SNORD81	1.36364
PCNA	0.730349				PFDN6	0.737209						TMC7	1.33333				SRGAP1	1.36364
SPARC	0.730482				USMG5	0.737288						ZNF254	1.33333				TNIK	1.36364
DNA2	0.730769				KCNN4	0.738095						ZNF570	1.33333				ZNF597	1.36364
ICT1	0.730769				MAPK9	0.738095						ZNF608	1.33333				MECP2	1.36458
NEIL3	0.730769				MGC57346	0.738095						METTL5	1.33491				AMMECR1	1.36508
UBASH3B	0.730769				ZIC2	0.738095						ZKSCAN1	1.33508				DOCK1	1.36559
JUND	0.730769				TXLNA	0.738351						EIF4EBP2	1.33548				BLVRB	1.36585
PIGO	0.731405				SLC12A9	0.738462						MRPL35	1.33571				MTF1	1.36585
SIRT3	0.731707				NDUFAB1	0.738544						ZYX	1.33621				MYST3	1.36634
DVL1	0.731884				DPYD	0.738636						ASAP2	1.33628				C1orf161	1.36842
CPSF4	0.732143				RBM3	0.738676						NEBL	1.33898				GRINL1A	1.36842
DTX3	0.732143				CDCA7L	0.738994						TRIM14	1.33929				HELZ	1.36842
RCL1	0.732143				UPP1	0.739008						PNRC2	1.33984				RUNDC2A	1.36842
DAZAP1	0.732824				C2orf76	0.73913						PARP9	1.34				SUCNR1	1.37
GPR87	0.733333				GPR153	0.73913						GRHL2	1.34074				PTPN4	1.37037
MID1	0.733333				LOC152217	0.73913						RPP38	1.34091				ELF3	1.37086
NEURL	0.733333				MOBKL2C	0.73913						PCGF6	1.34146				ARHGEF12	1.37097
BIN1	0.733333				PYCRL	0.73913						PLEKHH1	1.34211				C1orf116	1.37097
CCDC125	0.733333				TM4SF1	0.73913						PHF16	1.34375				MANBA	1.37097
DPYSL3	0.733333				BAG2	0.739414						ZNF323	1.34375				PIK3R3	1.37179
PDGFRL	0.733333				MAMDC2	0.739563						MYD88	1.34375				LNX1	1.37209
STX2	0.733333				FBXO33	0.74						PIK3CB	1.34375				KLHL28	1.37255
TRO	0.733333				EVI5L	0.740741						UBE2E2	1.34409				OSGIN1	1.37255
ZNRF1	0.733333				FAM173A	0.740741						GCH1	1.34483				CDCA7L	1.37313
SPOP	0.733509				JOSD2	0.740741						SALL2	1.34545				PIK3CB	1.37363
SHMT2	0.733962				SNAPC2	0.740741						ELF3	1.34568				CCDC40	1.375
MCM4	0.73399				XYLB	0.740741						ZNF92	1.34579				QPRT	1.375
MAD2L2	0.734043				ZMYND19	0.740741						RNF144B	1.34615				ZDBF2	1.375
ZFP91	0.734082				NUDT1	0.740933						DBNDD1	1.34615				ZNF292	1.375
ARMC7	0.734177				HAUS7	0.741007						PAFAH1B2	1.34623				KCTD20	1.37572
NET1	0.734177				DEXI	0.741071						C6orf52	1.34783				BDP1	1.37778
ABHD8	0.734375				WDR82	0.7411						MSI1	1.34783				SPOPL	1.37778
FBXO5	0.734694				RNF139	0.741259						ZBTB34	1.34783				ELL2	1.37931
TOMM20	0.735023				HIST1H2BH	0.741379						ZNF136	1.34783				NHLRC2	1.37931
ESPL1	0.735043				SHMT1	0.741573						PALM	1.34884				PFKFB2	1.37931
RHOB	0.735294				C17orf56	0.741935						RSRC1	1.34906				SOCS5	1.37931
SLC37A4	0.735294				C9orf89	0.741935						UBE2H	1.34951				C18orf1	1.38
AGPAT2	0.735632				SIRT6	0.741935						EXPH5	1.35				F5	1.38
BARD1	0.735632				TMOD3	0.742188						LTBP2	1.35				ID3	1.38024
PKIA	0.735849				ZBTB2	0.742424						ZNF10	1.35				HIST1H3H	1.38028
RFNG	0.735849				OAZ2	0.742489						NDUFV2	1.3512				MED1	1.38043
ZBED2	0.736196				C1orf57	0.742857						CDR2L	1.35185				GNAQ	1.38095
C12orf10	0.736641				CMPK1	0.743142						UBE2A	1.35233				KIAA1530	1.38235
C10orf125	0.736842				ZFP91	0.743243						C9orf150	1.35294				ZBTB25	1.38235
C9orf75	0.736842				NBPF14	0.74359						MAGEC1	1.35294				TOX3	1.38243
DPY19L3	0.736842				DVL1	0.744444						MANEAL	1.35294				RGP1	1.38323
IRS1	0.736842				PPPDE1	0.744856						TMEFF1	1.35294				ALMS1	1.38462
LOC401588	0.736842				METAP1	0.744966						ZNF828	1.35294				IQCD	1.38462
RFX2	0.736842				E2F6	0.745098						BAG4	1.35294				PPL	1.38462
TRAIP	0.736842				THEM4	0.745098						WEE1	1.35385				ZNF484	1.38462
ZNRF2	0.736842				MAPKAP1	0.745283						RMND1	1.35417				PAFAH1B2	1.38496
PTTG1	0.736923				RSAD1	0.745455						HIST1H1C	1.35451				MXD4	1.38503
COL4A2	0.737005				TIMM8A	0.745455						CROT	1.35484				RNF111	1.38571
CTGF	0.737288				GMPPB	0.746032						NMD3	1.35535				MBNL2	1.38596
C15orf44	0.737443				SAMD1	0.746377						SIK1	1.35537				HIST1H4H	1.3871
TMEM66	0.7375				H2AFV	0.746411						BOK	1.35556				PARP8	1.38776
MLF1IP	0.737778				BNIP3L	0.746479						C10orf140	1.35714				NBEA	1.38806
C19orf33	0.737903				BOP1	0.747331						GPR98	1.35714				FAM176B	1.38889
B3GAT3	0.73913				CIB1	0.747368						KIAA1383	1.35714				PPFIBP2	1.38889
BGLAP	0.73913				PDRG1	0.747368						PALB2	1.35714				TMEM132B	1.38889
C3orf55	0.73913				FAM104A	0.747573						SESN3	1.35714				USP46	1.38889
CHST6	0.73913				AP1S2	0.747826						SLC26A2	1.35714				KLF3	1.38931
JOSD2	0.73913				PIGF	0.747826						SS18L2	1.35714				FOXJ1	1.38976
MYBL1	0.73913				FOXRED1	0.747967						XAF1	1.35714				GCC2	1.38983
PQLC2	0.73913				TFDP1	0.747967						ZNF354A	1.35714				KIF3B	1.39009
SNORD17	0.73913				ATP5I	0.748184						ZNF532	1.35714				ERCC6	1.3913
TMEM143	0.73913				RCC2	0.748268						PPCS	1.35751				LOC653188	1.3913
CEP55	0.739274				EGLN2	0.748879						RHPN2	1.35766				MLL	1.3913
NKX2-1	0.739496				RNH1	0.749091						ZNF260	1.35821				PMS2L3	1.3913
PIGS	0.739946				LZIC	0.749129						NRAS	1.35841				RSPH3	1.3913
KIAA1549	0.74				PPP1CA	0.749606						DDX58	1.36				DENND4C	1.39286
MKNK2	0.740426				ABCA11P	0.75						SNORD50B	1.36				MMP16	1.39286
C16orf59	0.740741				GLIPR2	0.75						DGUOK	1.36061				PPARD	1.39394
FBXO2	0.740741				LOC729747	0.75						LAD1	1.3609				TRAF6	1.39394
LOC81691	0.740741				LRRC49	0.75						HOMER1	1.36111				ARFGEF2	1.39474
PRMT7	0.740741				PEX16	0.75						TXNRD1	1.36137				KCTD18	1.39474
USE1	0.740741				SAMD5	0.75						CDR2	1.36232				SOCS7	1.39474
MFHAS1	0.740741				ZKSCAN3	0.75						CHD7	1.36232				ICK	1.39516
MICAL3	0.740741				ARL4A	0.75						SEMA3F	1.3634				AKR1C3	1.3956
MAP2	0.740933				C15orf57	0.75						ANXA9	1.36364				C14orf118	1.39623
THAP7	0.740947				C16orf45	0.75						C8orf51	1.36364				CACNA1A	1.39683
CENPO	0.741176				C9orf7	0.75						DNAJC22	1.36364				C12orf34	1.39726
EXTL2	0.741379				CPA4	0.75						SLC7A7	1.36364				ABAT	1.4
RBBP8	0.741722				CYB5R2	0.75						SNORD12B	1.36364				APOL1	1.4
C19orf48	0.741784				DFFB	0.75						ZNF425	1.36364				ATG2B	1.4
INPP5B	0.741935				DIRAS1	0.75						ZNF627	1.36364				C20orf117	1.4
ANKRD11	0.741935				HEATR3	0.75						BID	1.36441				KLF7	1.4
NR1D1	0.742222				RHOBTB1	0.75						PDP1	1.36634				MCC	1.4
TMCO3	0.742466				RPS27L	0.75						CCNE2	1.36667				PHACTR2	1.4
ACOT8	0.742574				SCN9A	0.75						LOC100133985	1.36667				PRDM5	1.4
C15orf42	0.742857				SNHG10	0.75						TFF1	1.36731				PRKCDBP	1.4
C1orf71	0.742857				SNORD99	0.75						SH3D19	1.36771				RAGE	1.4
ESCO2	0.742857				ULBP2	0.75						CMBL	1.36782				SNORA67	1.4
HDAC7	0.742857				UVRAG	0.75						C9orf103	1.36842				ZMYND12	1.4
RAD18	0.742857				ZNF333	0.75						RMND5A	1.36842				ZNF790	1.4
RFC4	0.742857				CDC26	0.75						AMMECR1	1.36923				FAM171B	1.4
SRD5A1	0.742857				CHRNA9	0.75						GALNT14	1.36957				FGA	1.4
SYK	0.742857				NDST1	0.75						ITGB3BP	1.36957				IL15RA	1.4
PPDPF	0.743083				PELI1	0.75						CAV2	1.37037				MAP9	1.4
KIF18B	0.743243				ZNF706	0.75						RWDD2B	1.37037				VPS13B	1.4
LIN54	0.743243											ZNF564	1.37037				ZNF613	1.4
CCDC34	0.743363											CDK6	1.37037				ZNF717	1.4
CHRAC1	0.743455											C21orf91	1.37143				ZNF808	1.4
CENPH	0.743478											CIB2	1.37143				SEC14L1	1.40201
DCLRE1B	0.74359											LOC654342	1.37143				C9orf41	1.40278
COCH	0.743945											ZNF675	1.37143				RB1CC1	1.4031
ACOT2	0.744186											SYT7	1.37333				GPR157	1.40341
MAP4K2	0.744186											TBPL1	1.37333				CXorf39	1.40476
MTCH1	0.7443											AHNAK	1.375				RGS2	1.40611
MCAT	0.745098											C7orf28B	1.375				SMARCA2	1.40625
BRCA2	0.745283											DDX60	1.375				NUDT3	1.40664
ZDHHC12	0.74537											FBXO10	1.375				WIPI1	1.40719
CDK2	0.745704											MEIS3	1.375				KLHL24	1.40816
BCL2L1	0.746057											NR1I3	1.375				ACCN1	1.40909
UBE2C	0.746305											PARD6A	1.375				ZC3HAV1L	1.40909
VPS4A	0.746835											PURA	1.375				FAM109A	1.40909
COBRA1	0.746914											SNORD38B	1.375				UHRF1BP1	1.40909
TRIP13	0.747059											GMFB	1.37569				TRIM68	1.4093
CYR61	0.747147											RAB9A	1.37647				DACH1	1.41071
KRT80	0.747368											SNORA67	1.37692				FAM110B	1.41176
C11orf83	0.747573											TC2N	1.37736				SOD2	1.41214
PRTFDC1	0.747664											TMEM98	1.37736				ADAT1	1.4127
CDKN2C	0.747899											TAX1BP3	1.37762				ZYG11B	1.41379
DOLPP1	0.748344											CDC37L1	1.37805				ZFHX3	1.41509
C6orf130	0.748503											ZNF626	1.37838				ANKRD37	1.41667
JUN	0.748718											MORF4L1	1.37854				APC	1.41667
SMC1A	0.748918											CNFN	1.37931				DENND4A	1.41667
VKORC1	0.749245											GTF3C6	1.37931				NOTCH2	1.41667
UBL4A	0.749304											SOCS5	1.37931				ULBP3	1.41667
CLEC2D	0.75											CALM2	1.37996				PCYT1A	1.41748
FAM161B	0.75											G6PD	1.38019				CHD6	1.41758
FBXL7	0.75											BRMS1L	1.38062				RNF168	1.4186
FOXE3	0.75											ATP2A3	1.38095				PPARGC1A	1.41885
MSI2	0.75											GDAP1	1.38095				MYO7B	1.42
NTHL1	0.75											RYBP	1.38158				CYP7B1	1.42105
NXN	0.75											S100A4	1.38182				KIAA1377	1.42105
ZNF114	0.75											HMGN2	1.38192				KLHL11	1.42105
CHMP6	0.75											C4orf43	1.38202				LMBRD2	1.42105
CNNM2	0.75											SERPINB6	1.38235				C1orf74	1.42308
DMWD	0.75											TNS3	1.3843				MLL3	1.42308
FAM175A	0.75											CCDC19	1.38462				PARP9	1.42424
FDXR	0.75											CHIC1	1.38462				SAMD12	1.425
GTPBP1	0.75											ERAP1	1.38462				GLUL	1.42705
KCTD5	0.75											GPSM3	1.38462				FARP2	1.42857
MAFF	0.75											KIF18A	1.38462				HIST1H2BD	1.42857
MYC	0.75											LCMT2	1.38462				NT5E	1.42857
NCRNA00081	0.75											LOC286016	1.38462				PGM2L1	1.42857
PLK4	0.75											NR4A2	1.38462				RNF169	1.42857
PTBP2	0.75											PMS2L4	1.38462				SNX30	1.42857
RCCD1	0.75											SPATA7	1.38462				ZNF121	1.43137
SIN3B	0.75											ZNF560	1.38462				LUZP1	1.43243
TCF7	0.75											HEG1	1.38462				RABGAP1L	1.43333
CD68	0.75											TCEA3	1.38636				ZNF550	1.43333
DGCR6	0.75											CBWD2	1.38889				SECISBP2L	1.43373
PMM1	0.75											PLEKHF2	1.38889				NBR1	1.43411
												SNORD68	1.38889				ARNTL2	1.43478
												MARCKSL1	1.38964				FAM59A	1.43529
												SKP2	1.38983				LIMS1	1.43662
												FRMD5	1.3913				ABCA1	1.4375
												GRAMD2	1.3913				KCNH6	1.4375
												KCTD1	1.3913				KIAA2018	1.4375
												N6AMT2	1.3913				SGSM1	1.4375
												RHOBTB1	1.3913				SPAG17	1.4375
												ST8SIA6	1.3913				TCP11L2	1.4375
												N4BP2	1.39216				ZNF318	1.4375
												TP53TG1	1.39216				GALK1	1.44
												TNNC1	1.39286				MYST4	1.44
												C1orf135	1.39535				TPPP	1.44
												PRKAA2	1.39535				TSTD2	1.44
												SPON2	1.39583				PCLO	1.44118
												LZIC	1.39669				PEX5L	1.44118
												ODF2L	1.39683				MLF1	1.44156
												CFL2	1.39706				C1orf228	1.44444
												GTF2A2	1.39735				DST	1.44444
												ARNTL2	1.4				TP53TG1	1.44444
												C1orf228	1.4				NLRC5	1.448
												EPN3	1.4				ITSN2	1.45
												GBP2	1.4				ADD3	1.45098
												HN1L	1.4				TTC26	1.45098
												JAK2	1.4				UBE2L6	1.45205
												KIAA1586	1.4				FST	1.45242
												RND3	1.4				CRK	1.4532
												SENP8	1.4				FAM188B	1.45455
												TTC9	1.4				GPR63	1.45455
												ZMYM5	1.4				INPP4B	1.45455
												AXIN2	1.4				KCND3	1.45455
												CLCF1	1.4				ZNF701	1.45455
												COQ3	1.4				KCNK9	1.45652
												NTN4	1.4				TTC5	1.45679
												SNORD35A	1.4				TIPARP	1.45794
												LBH	1.40082				RAB11FIP2	1.45833
												PAIP1	1.4015				ABHD4	1.45946
												MXI1	1.40299				ONECUT2	1.45946
												UBE2E3	1.40327				THRA	1.45946
												PTP4A1	1.40409				BHLHE40	1.45977
												ZNF680	1.40441				LOC145837	1.46048
												ZNF267	1.40541				IKZF4	1.46154
												CASP7	1.40678				LOC652276	1.46154
												AVEN	1.40741				MAST4	1.46154
												ZG16B	1.40741				SCARNA27	1.46154
												ATPAF1	1.40741				SLC35E2	1.46154
												MARCKS	1.40764				RAPGEF6	1.46154
												ADD3	1.40816				SNORA63	1.46154
												AMN1	1.40909				SMOX	1.46341
												FAM92A1	1.40909				AFF4	1.46392
												SLC7A2	1.41026				BRAF	1.46429
												UBE2D1	1.41026				IPMK	1.46552
												C1GALT1	1.4106				SBNO1	1.46626
												SFT2D2	1.41129				PRICKLE2	1.46667
												GAN	1.41176				STRN	1.46667
												ZBTB4	1.41204				GLYCTK	1.46763
												CCNG1	1.41489				ASXL2	1.46809
												PLEKHA3	1.41509				FNIP2	1.46809
												GEMIN6	1.41667				FSD1L	1.47059
												LOC285419	1.41667				LOC402377	1.47059
												C10orf10	1.41667				BTBD3	1.47202
												FHDC1	1.41667				KRBA2	1.47222
												LOC374443	1.41667				ARID5B	1.47368
												PANK1	1.41667				BRWD3	1.47368
												TRAPPC2P1	1.41667				NCRNA00120	1.47368
												CPEB4	1.4186				PCDHA11	1.47368
												UACA	1.4186				PUS7L	1.47368
												C4orf34	1.42				TIRAP	1.47368
												C16orf87	1.42105				CPEB3	1.47619
												EDARADD	1.42105				ZNF8	1.47619
												WNT5B	1.42105				GTF3C4	1.47692
												CACNB3	1.42308				TROVE2	1.47727
												FAM45A	1.42308				EIF2C4	1.47826
												STMN1	1.42351				PURA	1.47826
												TRIM16	1.42609				C4orf19	1.47917
												SKIL	1.42748				ENTPD5	1.47917
												LOC645166	1.42857				C10orf125	1.48
												RP2	1.42857				SNORD110	1.48
												CITED4	1.42857				ATE1	1.48148
												MCTP1	1.42857				MAPK6	1.48193
												PIK3R3	1.42857				EDIL3	1.48214
												SNORD12	1.42857				ATF2	1.48276
												TACC1	1.42857				TEX9	1.48276
												ZNF257	1.42857				CBFA2T3	1.48387
												BIK	1.43243				NAT1	1.48387
												ALMS1	1.43478				FAM168A	1.48454
												OSCP1	1.43478				MAN1A2	1.488
												TMPRSS4	1.43478				GTF2A1	1.48826
												NINJ1	1.43529				LRCH3	1.4898
												IGSF9	1.4375				UTRN	1.4902
												RNF138	1.4375				VWA5A	1.4902
												TTC30A	1.4375				NCOA3	1.49057
												ZNF678	1.4375				IRAK1BP1	1.5
												ETAA1	1.4375				SCN8A	1.5
												C2orf69	1.43939				C10orf12	1.5
												DUSP5	1.44048				CDKN2B	1.5
												COL4A4	1.44118				DACH2	1.5
												MT1A	1.44118				DOCK10	1.5
												C8orf40	1.44203				ETV1	1.5
												PLEKHO1	1.44262				GSTO2	1.5
												HIST1H2BJ	1.44286				HNF1B	1.5
												PRIM1	1.44348				MAN1C1	1.5
												TOB1	1.44379				MAP3K5	1.5
												SNORA10	1.44444				MYO7A	1.5
												SNORD99	1.44444				MYSM1	1.5
												SCOC	1.4456				NXT2	1.5
												LIN28	1.44595				RAB40B	1.5
												NCEH1	1.4466				RABL2B	1.5
												GLUL	1.44805				RFX2	1.5
												SESTD1	1.44828				SNORD83B	1.5
												CXCL5	1.44898				GUCY1A2	1.5
												BAG2	1.44915				PDGFD	1.5
												ADSSL1	1.45				RASSF8	1.5
												KRCC1	1.45378				ITGB8	1.50307
												CXCR6	1.45455				KIAA1324	1.50368
												FAM46A	1.45455				UBE2H	1.5042
												FAM59A	1.45455				ARRDC4	1.50794
												GCNT1	1.45455				CA8	1.50935
												LOC402377	1.45455				DYRK2	1.51429
												VASH2	1.45455				AVL9	1.51705
												C2orf54	1.45714				DYRK1B	1.51724
												MUTED	1.45714				SERPINA10	1.51724
												CENPH	1.45763				RNF152	1.51852
												UBL3	1.45833				SOCS1	1.51852
												KIAA0101	1.45946				ZNF141	1.51852
												C5orf26	1.46154				GPR114	1.52174
												CYP1B1	1.46154				KBTBD7	1.52174
												SH2D2A	1.46154				FLJ33630	1.52632
												SLC41A2	1.46154				FMO5	1.52632
												PRAGMIN	1.46309				MPP6	1.5283
												BCL2L11	1.46429				ARL5B	1.52941
												C15orf29	1.46429				N4BP2	1.52941
												ANKRD36BL1	1.46552				TNS3	1.52941
												SPAG16	1.46667				MICAL2	1.53125
												CDKL1	1.46875				MRPL42P5	1.53333
												RBPMS2	1.46875				SCARNA9	1.53333
												BMPR1B	1.47059				RSC1A1	1.53333
												C7orf25	1.47273				PPP2R1B	1.53465
												C7orf60	1.47368				HNF4A	1.53521
												WNT7B	1.47368				PGM5P2	1.53659
												ZBTB41	1.47368				HIPK2	1.53723
												IFRG15	1.47436				IDS	1.53737
												RNASEH2B	1.47727				CACNB2	1.53846
												SORBS2	1.47727				GAS2	1.53846
												RNF38	1.48148				LOH12CR1	1.53846
												TYW3	1.48148				PPP1R3C	1.54054
												BASP1	1.48297				HIPK3	1.54348
												BANK1	1.48387				RFX6	1.54386
												C12orf48	1.48387				AZGP1	1.54545
												CYP39A1	1.48485				C1orf194	1.54545
												C1orf31	1.48673				NHS	1.54545
												LYRM1	1.48718				FGF13	1.55
												SFTA3	1.48722				FEM1B	1.55172
												DSC2	1.48819				RAD54L2	1.55172
												HIST2H2BE	1.49038				ZNF827	1.55172
												HEXIM1	1.49057				LACTB	1.55556
												C11orf52	1.49351				MAP3K9	1.55556
												AGR2	1.49423				ETV3	1.55814
												ID4	1.5				NIPAL2	1.56061
												LONRF1	1.5				C20orf108	1.5625
												LYPD6	1.5				APOOL	1.5641
												MUC15	1.5				SGK196	1.5641
												PANX1	1.5				QSER1	1.56522
												TSPAN1	1.5				PHLDB2	1.56716
												AMPD3	1.5				CCNT1	1.56863
												C4orf36	1.5				SNX12	1.57143
												CCDC50	1.5				FOXO1	1.57143
												DENND2A	1.5				MAOA	1.57143
												EGLN3	1.5				SNORD38B	1.57143
												FLJ35776	1.5				STON2	1.57143
												KC6	1.5				SNAP25	1.57778
												KLHL24	1.5				WASF3	1.58
												LY6G5C	1.5				PPM1L	1.58065
												NCRNA00120	1.5				FAM161B	1.58333
												NINJ2	1.5				IQCG	1.58333
												PRR19	1.5				TLE6	1.58333
												PSD4	1.5				LATS1	1.58537
												STK38L	1.5				SNORD68	1.58586
												TMLHE	1.5				SPINK4	1.58667
												TTC30B	1.5				UBD	1.59358
												WDR78	1.5				RAB30	1.59694
												C5orf35	1.5				RGS17	1.59804
												NCCRP1	1.5				ELK4	1.6
												NEK11	1.5				GAN	1.6
												LMO7	1.50345				SAMD8	1.6
												ATL1	1.50909				CCDC103	1.6
												MBNL2	1.50909				RPS6KA6	1.6
												RDH10	1.50909				SGK2	1.6
												CCDC90B	1.51042				MIA2	1.60606
												LGALS8	1.51128				FTL	1.60606
												DCP2	1.51163				ELK3	1.6087
												TPD52	1.51282				SNORD25	1.61111
												TXNIP	1.51323				SLC16A7	1.61364
												GLCCI1	1.51724				CPEB2	1.61538
												CCDC138	1.52174				SNORD45B	1.61538
												GPR115	1.52174				TMED8	1.61702
												TRIM6	1.52174				NKX2-8	1.61905
												HPGD	1.52381				SOX5	1.61905
												SNORA31	1.52381				ZNF192	1.62069
												CCDC148	1.52632				LOC146336	1.62245
												ABCA1	1.52941				MAP3K2	1.62264
												HIST1H3H	1.52941				PALLD	1.62577
												MMD	1.53049				B3GALT1	1.63158
												TRIAP1	1.53261				ZKSCAN1	1.63253
												C14orf143	1.53333				TTBK2	1.63636
												LOC554203	1.53333				ZNF713	1.63636
												RNF157	1.53333				A1CF	1.63866
												EYA2	1.53465				PRKAR2A	1.64122
												PIH1D2	1.53846				ATP10D	1.64516
												C20orf196	1.54167				IL6ST	1.64706
												VCAN	1.54386				C14orf72	1.65
												AKAP3	1.54545				VSTM2A	1.65
												PALMD	1.54545				EIF2C2	1.65385
												ZNF181	1.54545				PIP5K1B	1.65517
												HIST1H2AC	1.5463				RND1	1.6625
												MLF1IP	1.54762				C10orf118	1.66667
												HOPX	1.54854				C1orf192	1.66667
												ZHX2	1.55172				RAB3D	1.66667
												KRT7	1.5521				RFX3	1.66667
												KLHL2	1.55319				SPINK1	1.66667
												LFNG	1.55357				TSHZ2	1.66667
												TP53INP1	1.55385				UBXN7	1.67742
												PROM1	1.55446				SETBP1	1.67925
												KPNA5	1.55556				GPBAR1	1.6875
												ALDH3B1	1.55769				PIK3AP1	1.6875
												PBX1	1.56				SRC	1.69231
												CRIP1	1.56208				ZNF780B	1.69231
												B3GALNT1	1.5625				SPATA13	1.69565
												BDKRB2	1.5625				PRLR	1.7
												BFSP1	1.5625				FXYD6	1.70312
												COL4A3	1.5625				CLNK	1.7069
												COL2A1	1.56757				NEURL	1.71277
												ZNF286A	1.57143				RAB36	1.71429
												HIST2H2BF	1.57143				FGF14	1.71831
												SCG2	1.57143				KIAA0754	1.72222
												HCFC1R1	1.57265				HIST1H2BC	1.73626
												IL8	1.5753				NCOA2	1.7541
												XBP1	1.57655				POF1B	1.75424
												C11orf70	1.57692				DDI2	1.75556
												TOX3	1.57692				PANK3	1.75789
												C13orf38	1.58333				NDRG2	1.76667
												RAB27B	1.58621				RC3H2	1.76829
												SNORD4A	1.58621				SPATA17	1.76923
												SOX21	1.58621				GCLC	1.77397
												LOC643008	1.58824				CDKL1	1.8
												GLRX2	1.59375				SFT2D2	1.80952
												CACNG4	1.59677				SNORA27	1.81818
												C10orf41	1.6				FXYD2	1.8209
												CRIP2	1.6				LNPEP	1.82759
												MLLT3	1.6				RCAN3	1.83019
												APOA2	1.6				KLF4	1.83333
												ASAP3	1.6				ZBED3	1.83333
												C10orf116	1.6				PDZRN3	1.85714
												C4orf18	1.6				SORBS1	1.85714
												HSPBL2	1.6				CSRNP3	1.85714
												KLK6	1.6				SEMA6A	1.85714
												RAB11FIP4	1.6				CXXC4	1.86957
												TGFBI	1.60656				C20orf56	1.88308
												HIST1H2AM	1.61111				SDCBP2	1.88889
												DNAJB4	1.62069				UHMK1	1.89251
												FAM160B1	1.625				ATP9A	1.89474
												IL11	1.625				KCNA2	1.91525
												RAB37	1.625				PDZD8	1.91626
												FAM46B	1.63636				KIAA1958	1.92308
												SPDEF	1.64706				REL	1.92857
												SULT1C4	1.65455				RAB3B	1.94444
												CLINT1	1.65686				FRK	1.95238
												HNMT	1.65753				CACNA2D1	2
												CENPV	1.66667				DOCK4	2
												OR7E91P	1.66667				HMBOX1	2
												SNORD88B	1.66667				POU2F1	2
												ARHGAP18	1.6748				SLC38A4	2
												SNORD96A	1.67568				PROX1	2.03371
												HIST1H2BD	1.67949				DSG4	2.03571
												C2orf15	1.68182				CLOCK	2.03846
												C1QTNF6	1.68421				FAM110C	2.05
												KYNU	1.68966				C1orf88	2.09091
												ARRDC3	1.69231				TP53INP1	2.09091
												GSTM1	1.69231				ZMAT3	2.09091
												RNU6ATAC	1.69231				RUNX1T1	2.1
												ZNF32	1.69231				SNORD6	2.1
												TBC1D4	1.7				C10orf10	2.11111
												TM4SF1	1.70747				CRIP3	2.14286
												SNORD65	1.72727				MBNL3	2.14286
												TGIF1	1.73092				PLCG2	2.15278
												S100P	1.73214				TAOK1	2.16216
												UBE2L6	1.74468				IL1RAP	2.18182
												PDE7A	1.74627				SERPINA6	2.2
												PLEKHH2	1.75				SNORD5	2.23077
												BMP6	1.75				HMOX1	2.27273
												EGFL8	1.75				KIAA1244	2.32394
												SNORA24	1.75				SNORA5A	2.45455
												ATF3	1.75862				DEPDC6	2.5
												UCK2	1.76078				NUPR1	2.51852
												CAB39L	1.76923				TAAR1	2.52381
												CCDC153	1.76923				REG4	2.7
												SMTNL2	1.76923				SCN7A	2.7
												AKAP12	1.77027				SNORD2	2.7
												CAPN13	1.78846				GLYATL1	2.96552
												C1orf203	1.8				SNORD58A	3.27273
												MAMSTR	1.8
												PDGFA	1.8
												UCA1	1.8
												RFK	1.80488
												ZNF391	1.81818
												ZIK1	1.83333
												C20orf94	1.84615
												CRABP1	1.84615
												GPR143	1.84615
												LMCD1	1.85135
												PVRL4	1.86207
												SNORD52	1.86957
												EMP1	1.875
												SNORD29	1.875
												SEMA5B	1.88235
												SLC2A14	1.9
												ALDH3B2	1.90909
												SNORA68	1.91667
												KRT17	1.92308
												NUDT2	1.95652
												CRIM1	1.96552
												BIRC3	2
												CPS1	2
												DNM3	2
												MMP10	2
												RASD1	2.00548
												TGFB2	2.02778
												SNORD44	2.02941
												PPT2	2.03125
												ELMO1	2.03704
												MMP7	2.04167
												ELF5	2.04348
												BAMBI	2.10526
												LYPD6B	2.12
												RASSF9	2.13636
												UPK2	2.15
												ID2	2.21053
												FLJ22536	2.3125
												RND1	2.41935
												C3orf57	2.45806
												TNS4	2.5
												SNORD56	2.95
												ATAD4	3
												RNU86	3.16667
												ID1	3.25
												SEMA3C	3.30769
												CXCL6	3.3125
												ID3	3.36842

## Sheet: Table F
Table F. Genes with consistently altered expression following NKK2-1 knockdown
GENE	NAME	FUNCTION
NBL1	Neuroblastoma 1, DAN Family BMP Antagonist	BMP antagonist
UNC84B	Sad1 And UNC84 Domain Containing 2	Nuclear-cytoplasmic connection
RRBP1	ribosome binding protein 1	Secretory pathway
FAH2	Fatty Acid 2-Hydroxylase	Sphingolipid synthesis
C7ORF60	chromosome 7 open reading frame 60	Unknown
CHD7	Chromodomain Helicase DNA Binding Protein 7	Chromatin regulation
HIST1H2BC	Histone Cluster 1, H2bc	Nucleosomes
HIST1H2BD	Histone Cluster 1, H2bd	Nucleosomes
HIST1H2BE	Histone Cluster 1, H2be	Nucleosomes
ID3	inhibitor of DNA binding 3, dominant negative helix-loop-helix protein	Transcriptional repressor regulating growth, differentiation
PIK3CB	phosphatidylinositol-4,5-bisphosphate 3-kinase, catalytic subunit beta	PI3K signaling pathway
TP53INP1	tumor protein p53 inducible nuclear protein 1	Antiproliferative and proapoptotic
ZBTB4	zinc finger and BTB domain containing 4	Transcription factor

## Sheet: Table G
Table G. Canonical pathway gene sets found enriched by two-class GSEA analysis
Enriched gene sets downregulated with NKX2-1 knockdown (top 10)	NOM p-val	FDR q-val
REACTOME_S_PHASE	0	0.16579
REACTOME_LAGGING_STRAND_SYNTHESIS	0.0444444	0.177988
REACTOME_ASPARAGINE_N_LINKED_GLYCOSYLATION	0.0748988	0.178474
REACTOME_ACTIVATION_OF_ATR_IN_RESPONSE_TO_REPLICATION_STRESS	0.0444444	0.179029
REACTOME_HEPARAN_SULFATE_HEPARIN_HS_GAG_METABOLISM	0.0273438	0.191654
REACTOME_SYNTHESIS_OF_DNA	0	0.226985
REACTOME_POST_TRANSLATIONAL_PROTEIN_MODIFICATION	0.0755102	0.279981
REACTOME_DNA_STRAND_ELONGATION	0.044898	0.323598
REACTOME_GLYCOSAMINOGLYCAN_METABOLISM	0.0447471	0.412403
REACTOME_CHONDROITIN_SULFATE_DERMATAN_SULFATE_METABOLISM	0.0275591	0.4667
Enriched gene sets upregulated with NKX2-1 knockdown (top 10)	NOM p-val	FDR q-val
REACTOME_TRANSCRIPTIONAL_ACTIVITY_OF_SMAD2_SMAD3_SMAD4_HETEROTRIMER	0.0275049	0.725983
REACTOME_IL_3_5_AND_GM_CSF_SIGNALING	0.0279441	0.754223
REACTOME_SIGNALING_BY_FGFR1_MUTANTS	0	0.760037
KEGG_WNT_SIGNALING_PATHWAY	0.0649895	0.810397
PID_NETRIN_PATHWAY	0	0.82954
BIOCARTA_CTCF_PATHWAY	0	0.83307
REACTOME_SIGNALING_BY_FGFR_MUTANTS	0	0.930815
PID_SMAD2_3PATHWAY	0	1
PID_IFNGPATHWAY	0.0987654	1
PID_VEGFR1_PATHWAY	0.0442656	1

## Sheet: Table H
Table H. Canonical pathway gene sets enriched in each individual cell line
H1819	Enriched gene sets downregulated with NKX2-1 knockdown (top 10)	NOM p-val	FDR q-val		H661	Enriched gene sets downregulated with NKX2-1 knockdown (top 10)	NOM p-val	FDR q-val
	CELL_CYCLE_KEGG	0	0			RIBOSOMAL_PROTEINS	0	0
	DNA_REPLICATION_REACTOME	0	0			HSA03010_RIBOSOME	0	0
	G1_TO_S_CELL_CYCLE_REACTOME	0	0			HSA00240_PYRIMIDINE_METABOLISM	0	0
	HSA04110_CELL_CYCLE	0	0.000660455			HSA00190_OXIDATIVE_PHOSPHORYLATION	0	0.00040625
	RIBOSOMAL_PROTEINS	0	0.00548625			PYRIMIDINE_METABOLISM	0	0.00206644
	BREAST_CANCER_ESTROGEN_SIGNALING	0	0.0065835			DNA_REPLICATION_REACTOME	0	0.0449922
	PYRIMIDINE_METABOLISM	0	0.00847742			PROTEASOME	0	0.0582926
	HSA03010_RIBOSOME	0	0.00892564			PURINE_METABOLISM	0	0.0660111
	SMOOTH_MUSCLE_CONTRACTION	0	0.0104067			UBIQUITIN_MEDIATED_PROTEOLYSIS	0.0163265	0.0660609
	CELLCYCLEPATHWAY	0	0.0112419			HSA00220_UREA_CYCLE_AND_METABOLISM_OF_AMINO_GROUPS	0.0153846	0.127095
	Enriched gene sets upregulated with NKX2-1 knockdown (top 10)	NOM p-val	FDR q-val			Enriched gene sets upregulated with NKX2-1 knockdown (top 10)	NOM p-val	FDR q-val
	CHOLESTEROL_BIOSYNTHESIS	0	0.00612251			HSA04514_CELL_ADHESION_MOLECULES	0	0.00301337
	HSA04350_TGF_BETA_SIGNALING_PATHWAY	0	0.00960928			HSA04350_TGF_BETA_SIGNALING_PATHWAY	0	0.006494
	HSA00100_BIOSYNTHESIS_OF_STEROIDS	0.0026178	0.211637			HSA04670_LEUKOCYTE_TRANSENDOTHELIAL_MIGRATION	0	0.00657722
	HSA04320_DORSO_VENTRAL_AXIS_FORMATION	0.0171053	0.612173			ALKPATHWAY	0.0027248	0.051209
	GLYCOLYSIS	0.0461923	0.976221			HSA01030_GLYCAN_STRUCTURES_BIOSYNTHESIS_1	0.00225989	0.0768944
	HSA00500_STARCH_AND_SUCROSE_METABOLISM	0.0280702	1			HSA00600_SPHINGOLIPID_METABOLISM	0.00945946	0.149838
	RAC1PATHWAY	0.0317241	1			CHOLESTEROL_BIOSYNTHESIS	0.00430416	0.151564
	PROPANOATE_METABOLISM	0.0424967	1			HSA04520_ADHERENS_JUNCTION	0.00574713	0.168661
	IGF1MTORPATHWAY	0.0486111	1			HSA04330_NOTCH_SIGNALING_PATHWAY	0.00876095	0.194423
	GLUCONEOGENESIS	0.0543881	1			HSA04510_FOCAL_ADHESION	0.0052687	0.220094
HCC1195	Enriched gene sets downregulated with NKX2-1 knockdown (top 10)	NOM p-val	FDR q-val		HCC1833	Enriched gene sets downregulated with NKX2-1 knockdown (top 10)	NOM p-val	FDR q-val
	HSA01030_GLYCAN_STRUCTURES_BIOSYNTHESIS_1	0	0			DNA_REPLICATION_REACTOME	0	0
	HSA04080_NEUROACTIVE_LIGAND_RECEPTOR_INTERACTION	0	0			HSA01030_GLYCAN_STRUCTURES_BIOSYNTHESIS_1	0	0
	HSA04060_CYTOKINE_CYTOKINE_RECEPTOR_INTERACTION	0	0.00541131			HSA01031_GLYCAN_STRUCTURES_BIOSYNTHESIS_2	0	0
	HSA04514_CELL_ADHESION_MOLECULES	0	0.00590488			CELL_CYCLE_KEGG	0	0
	HSA00561_GLYCEROLIPID_METABOLISM	0	0.00617828			HSA00510_N_GLYCAN_BIOSYNTHESIS	0	0
	GLYCEROLIPID_METABOLISM	0.00515464	0.00618435			HSA04110_CELL_CYCLE	0	0
	HSA00563_GLYCOSYLPHOSPHATIDYLINOSITOL_ANCHOR_BIOSYNTHESIS	0	0.0063211			G1_TO_S_CELL_CYCLE_REACTOME	0	0
	HSA01032_GLYCAN_STRUCTURES_DEGRADATION	0	0.00653733			HSA00563_GLYCOSYLPHOSPHATIDYLINOSITOL_ANCHOR_BIOSYNTHESIS	0	0
	HSA00510_N_GLYCAN_BIOSYNTHESIS	0	0.0078448			HSA04514_CELL_ADHESION_MOLECULES	0	0.000301719
	HSA00051_FRUCTOSE_AND_MANNOSE_METABOLISM	0	0.0195816			HSA00602_GLYCOSPHINGOLIPID_BIOSYNTHESIS_NEO_LACTOSERIES	0	0.000335243
	Enriched gene sets upregulated with NKX2-1 knockdown (top 10)	NOM p-val	FDR q-val			Enriched gene sets upregulated with NKX2-1 knockdown (top 10)	NOM p-val	FDR q-val
	HSA03010_RIBOSOME	0	0			HSA04630_JAK_STAT_SIGNALING_PATHWAY	0	0
	RIBOSOMAL_PROTEINS	0	0.00211628			ST_JNK_MAPK_PATHWAY	0	0.0203216
	MITOCHONDRIAPATHWAY	0	0.0144383			P38MAPKPATHWAY	0.00118906	0.0370109
	UBIQUITIN_MEDIATED_PROTEOLYSIS	0.00275862	0.143495			INTEGRIN_MEDIATED_CELL_ADHESION_KEGG	0.00113636	0.0430198
	G2PATHWAY	0.00924703	0.283393			HSA03010_RIBOSOME	0.00224719	0.0563918
	HSA03022_BASAL_TRANSCRIPTION_FACTORS	0.0140845	0.475149			HSA04010_MAPK_SIGNALING_PATHWAY	0	0.0564356
	HSA05210_COLORECTAL_CANCER	0.0270575	0.522468			HSA04012_ERBB_SIGNALING_PATHWAY	0.0022805	0.0629471
	CHEMICALPATHWAY	0.0242261	0.534366			HSA00280_VALINE_LEUCINE_AND_ISOLEUCINE_DEGRADATION	0.00356295	0.0666052
	HSA04310_WNT_SIGNALING_PATHWAY	0.0117396	0.546494			METPATHWAY	0.0049505	0.0678372
	HSA05212_PANCREATIC_CANCER	0.0353075	0.598167			MAPKPATHWAY	0	0.0680753

## Sheet: Table I
Table I. Top 100 up- and down-regulated genes (after NKX2-1 knockdown) in each cell line, as displayed in Figure 2D heatmap (log2 siNKX2-1/siNTC)
Downregulated after NKX2-1 knockdown:						Upregulated after NKX2-1 knockdown:
Gene	H1819	H661	HCC1195	HCC1833		Gene	H1819	H661	HCC1195	HCC1833
TM2D1	-1.82103	-1.83007	-0.785875	-0.0869356		SNORD5	1.70627	-1.56294		1.15754
SNORD102	-1.7885	-0.0374747				SNORD49B	1.62803	0.722466
TMEM134	-1.75489		-0.666757	0.0236126		ISM2	1.34792
ENTPD6	-1.71621	-1.57923	-0.845779	-0.0972972		SAMD11	1.32193	0.407175		0.447459
LGMN	-1.68301	-1.56146	-1.19459	-0.287004		SNORA25	1.31034	-0.0780025	-0.602665	0.123382
IVL	-1.62149					SNORD26	1.28951	0.121991		-0.584963
SLC25A10	-1.61298	-1.26748	-0.588144	-0.0549665		H19	1.26303	-0.120294		-0.121991
EGFR	-1.519	-1.33184	-0.816037	0		SNORA44	1.23447	-0.273018	-0.142019	-0.430634
GCHFR	-1.51457	-0.662965	-0.295709	-0.116477		IGFBP5	1.18486
SPRR1B	-1.48543					HIST1H2BJ	1.18442	-0.36257	0.528928	-0.249028
EHD1	-1.46061	-1.18286	-0.885667	0.153623		DOK4	1.16506	0.0384741	-0.0655883	-0.442005
SLC35D2	-1.4549	-0.857981	-0.555816	0.328054		GUCY1A3	1.12553			0.222392
CALM3	-1.39776	-1.49589	-0.447028	0.0279672		SNORD124	1.11548
TOR2A	-1.36923	-1.03953	-1.03242	-0.133856		ALDH3B1	1.02554		0.63941	0.241008
PINK1	-1.34657	-0.468149	-0.523562	0.229482		EGFL8	1	-0.115477	0.807355	-0.0506261
DHX33	-1.34239	-1.4549	-0.521537	0.443607		NCRNA00113	1
PDLIM2	-1.29546	-0.628031	-0.112475	0.337035		SLC28A3	1
CDKN2BAS	-1.27302					SMAD6	0.949959	0.602665
PLEK2	-1.27085		-0.0330718	0.111893		HCLS1	0.932886
DCPS	-1.26651	-0.757639	-0.431716	0.109229		TAC3	0.918058
MESDC1	-1.26303	-0.823122	-0.874469	-0.397335		ABHD6	0.902703	0.270089	-0.383329	-0.156119
UHRF1	-1.24327	-0.767637	-0.340491	-0.421464		C11orf70	0.89812	-0.0703893	0.657112
CHPF	-1.24101	-1.09686	-1.12879	-0.189307		CCDC19	0.893085		0.469485
C13orf37	-1.20945	-0.86148	-0.128733	-0.250808		TRPA1	0.893085
GIPC1	-1.17076	-0.956184	-0.604862	0.10103		PADI2	0.888969	0.040642		-0.0801703
SLC45A4	-1.16993	-1.38702	-1.05344	-0.205469		SLITRK6	0.874469			0
DLEU2L	-1.15754	-0.290515	0.137504	-0.563901		PCSK6	0.866733
HOMER3	-1.15528	-0.921997	-0.509472	0		ZNF467	0.862496	0.313158	0.247928	0.229482
ELK3	-1.14296	-1.01707	-0.698344	0.685891		SNORD68	0.839535	-1.12928	0.473931	0.665264
JPH1	-1.1375			-0.152003		SNORA63	0.825971	0.345135	0.14439	0.547488
LRRC20	-1.12928	-0.557995	0.122857	0.0740006		SNORD36A	0.823843	0.311944	0.139163	0.0512253
RRBP1	-1.09954	-0.471923	-0.652972	-0.503078		PITPNM3	0.823122		-0.16601
STYK1	-1.09311		-0.345775	-0.509014		KIAA1772	0.823122	0.9187	0.204358
EPB41	-1.08746	-1.75743	-0.593841	0.232923		SNORD84	0.817136			-0.277534
ARPP19	-1.08665	-1.52725	-0.152003	0.122484		FLJ39609	0.807355	0.469485
FAM108A1	-1.08092	-1.26303	-0.919382	-0.0181473		CAB39L	0.800691	0.251539	0.823122
PHF19	-1.078	-0.309855	-0.0649175	-0.192645		SNORD4A	0.798366	0.629632	0.665581	0.304855
TMSB10	-1.06114	-0.764888	-0.250485	-0.0813001		SOS1	0.790281	0.19592	0.308122	0.429684
FAM89A	-1.05658		-0.712423	0.0627358		STON1	0.786596
SVIP	-1.05565	-0.925999	0	0.18124		PTPRM	0.777608	0.0848889	0.062061	0.0946369
NR2F6	-1.05394	-1.0091	-0.551332	-0.0638722		LARP6	0.777608	-0.0730635	0.403356
SLC38A4	-1.05063	-0.023459		1		SNORA16A	0.777608	-0.900464	0	-0.169925
SFT2D3	-1.04731	-0.668794	-0.478047	-0.342392		EML1	0.77259	-0.152003		0.125531
ZNF787	-1.0458	-0.559427	-0.393481	0.0365259		SLC1A3	0.765535
SUZ12	-1.03395	-0.962417	-0.0801703	0.040642		TNFRSF25	0.765535		-0.182864	-0.36257
EGR1	-1.03103	0.371969	-0.178337	-0.519374		HEY1	0.758992	0.397655	-0.415037	-0.106915
BDNF	-1.0217	-0.556393	-0.142019			RASSF2	0.756729	-0.0780025
GAK	-1.0145	-1.20945	-0.790208	0.0971687		PIK3CB	0.752072	0.374066	0.426265	0.45799
C13orf15	-1	0.0395284	0.157541			BLNK	0.744161
CDK9	-1	-1.14743	-0.428334	0.0597062		C6orf226	0.736966	0.106915	0	-0.112475
LMCD1	-1	-0.169925	0.888579	-0.0291463		CYP26A1	0.736966	0.0916305
LRRC46	-1	0.106915				SNORD28	0.736966	-0.387023	-0.736966	-0.246161
NBL1	-1	-0.765535	-0.596644	-0.540568		NRCAM	0.724366
OLFML1	-1					MACROD1	0.719892	-0.206451	0.0351894	0
SEMA3B	-1					PHLDB3	0.719892	-0.0995357	0.185032	0.0365259
SNORD31	-1	-0.160465	0.253757	-0.0374747		SNORA27	0.716207	-0.523562		0.862496
CNN2	-0.99401	-0.413917	0.112475	0.0874628		SNORA81	0.716207	-0.263034	0.111031	0.152003
FA2H	-0.979241	-0.752907	-0.807355	-0.435215		HPDL	0.710493		-0.137504	-0.426265
NACAP1	-0.976541					LOC100128288	0.706269	0.552541	-0.106915	-0.103093
CDC6	-0.974237	-0.496787	-0.236067	-0.353637		CPEB2	0.70044	0.440573		0.691878
RECQL4	-0.971431	-0.770518	-0.30212	-0.458854		KIAA1522	0.697857	0.0780025	0.25836	0.275634
CAV1	-0.968899	-0.192151	0.381871			SMAD7	0.697437	0.353637	0.112475	0.0577155
GLRX5	-0.965892	-1.08563	-0.335749	-0.226276		ZNF485	0.688056	-0.0703893	0.0614005	0.160465
MT1F	-0.947533	-0.383329	0.319279			TGFBR3	0.680876	0.21901	0.0506261
CYP1A2	-0.946982		0.0995357			ARHGEF10L	0.678072	-0.125531	0.0888093	0.40099
ADPRH	-0.944858	-0.710493				DDX26B	0.678072	0.378512
NRG1	-0.943416	-0.167165		-0.36257		TTC32	0.678072	0.485427	0.176878	-0.271302
PDZD4	-0.938599	-0.874469				ANXA8L2	0.678072
LASP1	-0.937508	-0.675998	-0.267868	0.393496		MSX2	0.678072
EPHA2	-0.932361	-0.270529	-0.16266	-0.813587		SNORA61	0.678072	-0.134542	-0.0679041	0.0388192
RPS6KA4	-0.926937	-0.685364	-0.584963	0		TTC39A	0.671377	0.222392	0.233364	0.368744
STRADB	-0.924449	-0.949016	-0.0946369	0.345135		FAM151B	0.669851
PHTF2	-0.922989	-0.5025	-0.332983	-0.179706		BTBD8	0.667425		0.263034
TMEM110	-0.917538	-0.601451	-0.79518	0.2824		C5orf53	0.667425	0		0
OLFM2	-0.909235	-0.31366	-0.584963			PRSS35	0.667425
SNORD25	-0.906891		-0.584963	0.688056		ID2	0.663893	0.408027	1.14439	0.0211618
SART1	-0.89775	-0.780219	-0.604071	-0.274622		C19orf66	0.662965	0	0	0
EFNA5	-0.893085		0.156969	-0.112475		CYP4F3	0.662965
AURKB	-0.893085	-0.651216	-0.359497	-0.546143		MARCKS	0.661112	-0.0938513	0.493282	0.00428736
IMPDH1	-0.885541	-0.669575	-0.298421	-0.0489096		ZBTB4	0.659345	0.434403	0.497778	0.438121
PHLDA3	-0.885357	-0.667425	-0.321928			SC4MOL	0.655867	0.574074	0.392638	-0.0851555
ELOVL3	-0.884523	0.106915				TTC30A	0.652077	0.568284	0.523562
SMPD1	-0.881737	0.0365259	-0.82852	-0.241706		UPK2	0.648657		1.10434
SETD8	-0.880305	-0.800691	-0.313529	0.0185678		SLC6A4	0.647698
CENPM	-0.868755	-0.212304	0.0305883	-0.436952		SNORA33	0.643856	-1.58496		-0.658963
FUZ	-0.857981	-0.520832	-0.369234	0.0892673		HIST1H2BC	0.641546	0.36257	0.400538	0.795986
SSBP4	-0.857981	-0.745427	-0.380272	-0.0395284		C14orf181	0.628031		0	-0.321928
ICAM1	-0.855424	0.280108	-0.90327	-0.338323		IDI2	0.628031	-0.222392
KIFC3	-0.854802	-0.584963	-0.147899	-0.159356		PNMA3	0.628031
CLDN1	-0.847997		-0.327041	-0.620152		TP53INP1	0.628031	0.788496	0.635844	1.06413
DHODH	-0.847997	-0.476438	-0.678072	-0.161463		CHIC1	0.624491	0.82103	0.469485
HCST	-0.847997					MDFI	0.621488	-0.188445	0.201634
HES2	-0.847997					VAMP1	0.621488	0	-0.222392	0.0588937
SHMT1	-0.845277	-0.431339	-0.198414	-0.289507		VAV3	0.621488			0.0489096
MAP4	-0.845157	-1.04014	-0.43024	0.0972972		KRCC1	0.61753	0.584963	0.53981	0.160465
GPR137B	-0.841302	-0.641546	-0.133267	0.131245		ZNF283	0.612977	-0.0759489	-0.0874628
MAL2	-0.839535		-0.395796	0.0519946		FAM65A	0.611435	0.0948592	0.345597	0.131406
FBXL14	-0.839535	-0.465664	-0.247928	0.0980321		SNORD49A	0.610053	0.215729		0.0703893
FAM84B	-0.838537	-0.811928	-0.561828	0.234012		SLC7A2	0.60921		0.495957	-0.0345572
MTHFSD	-0.836501	-0.584963	-0.241008	0.232363		MYOZ1	0.606658
RNU86		-2.02554	1.66297	-0.152003		PRTG		1.58812	0.206451
TM2D1	-1.82103	-1.83007	-0.785875	-0.0869356		FOXE3	-0.415037	1.49476
SNORD32A		-1.80735	-0.180572	-0.467126		SNORA72	0.31034	1.09954	0.347923	-1.14684
EPB41	-1.08746	-1.75743	-0.593841	0.232923		SNHG4		1.06413	0.137504	0.14439
CCDC28B		-1.65711	-0.980371	0.418604		SNORD104		1.05889	0.0395284	0.415037
SNORA33	0.643856	-1.58496		-0.658963		ID3	0.42864	1.05063	1.75207	0.464915
ENTPD6	-1.71621	-1.57923	-0.845779	-0.0972972		SCNN1G		0.983126
SNORD5	1.70627	-1.56294		1.15754		KIAA1772	0.823122	0.9187	0.204358
LGMN	-1.68301	-1.56146	-1.19459	-0.287004		LGALS3BP		0.884523	0.190713	-0.0835506
ARPP19	-1.08665	-1.52725	-0.152003	0.122484		CRYAB		0.85561
SNORA62		-1.50901	-0.263034	-0.777608		SFRP2		0.851137
CALM3	-1.39776	-1.49589	-0.447028	0.0279672		CHIC1	0.624491	0.82103	0.469485
DHX33	-1.34239	-1.4549	-0.521537	0.443607		TBC1D2	-0.611435	0.788496	-0.189478
SLC45A4	-1.16993	-1.38702	-1.05344	-0.205469		TP53INP1	0.628031	0.788496	0.635844	1.06413
SNORD19B		-1.36257	0.115477	-0.359081		B3GNT7	0.206451	0.765535	-0.0327899
SNORD12B	0.125531	-1.34792	0.447459	-0.160465		C21orf109		0.765535
SNORD18C	0.229868	-1.34289	0.371969	-0.568284		KIAA1107	0.428843	0.754888	0.304855	0.137504
EGFR	-1.519	-1.33184	-0.816037	0		SNORD49B	1.62803	0.722466
SNORD27	0.472753	-1.2854	-0.0848889	-0.736966		HIST1H2BD	0.577185	0.710493	0.748021	0.514573
SLC25A10	-1.61298	-1.26748	-0.588144	-0.0549665		CDH23		0.704544
FAM108A1	-1.08092	-1.26303	-0.919382	-0.0181473		DPPA3		0.691878
SNORA71B		-1.22239		0.192645		IRF2	0.455679	0.688056	0.0687128	0.22556
PREP	-0.688641	-1.21613	-0.567368	0.119053		LOC100188947	0	0.678072	-0.137504
GAK	-1.0145	-1.20945	-0.790208	0.0971687		PMS2L4	0	0.678072	0.469485
FRMD3		-1.20645				GPR3		0.669851	0.111893	-0.140178
OCRL	-0.836501	-1.19162	-0.584963	0.127756		SNORA41		0.667425
RABL2B		-1.18442		0.584963		C12orf53		0.662965
EHD1	-1.46061	-1.18286	-0.885667	0.153623		CD248		0.654865
SNORD96A	0.132755	-1.17585	0.744743	0.378512		DNAJC28	0.371969	0.652077
FOXRED2	-0.755847	-1.1669	-0.841302	-0.277534		CCNE2	-0.125531	0.642843	0.450661	-0.0862998
SPRYD3	-0.824428	-1.15754	-0.505891	0.0845778		SNORD38B	0.263034	0.63743	0.459432	0.652077
INTS10	-0.530515	-1.14839	-0.455004	0.141438		FAM160B1	0.567685	0.63743	0.70044	0.180572
CDK9	-1	-1.14743	-0.428334	0.0597062		IGFBP3	-0.229296	0.635646	-0.275634	0.264209
SNORA14B		-1.1375				VGF		0.63005	0.31034	-0.31946
SNORD68	0.839535	-1.12928	0.473931	0.665264		SNORD4A	0.798366	0.629632	0.665581	0.304855
MAP2K4	-0.822541	-1.0983	-0.321928	0.289507		PLEKHB1		0.628031	0.11482	0.280108
CHPF	-1.24101	-1.09686	-1.12879	-0.189307		SEMA4G		0.628031	-0.103093	0.145851
GLRX5	-0.965892	-1.08563	-0.335749	-0.226276		RTN2	-0.214125	0.624491	0.018859	0.0473057
SNORD17	-0.436099	-1.05889	-0.146841	-0.0458037		PTPN6	0.100929	0.624491	0.0848889	0.253286
REEP6		-1.04439	-0.606658	0.36257		AMDHD1		0.621488
MAP4	-0.845157	-1.04014	-0.43024	0.0972972		HIST1H3H		0.621488	0.612977	0.464963
TOR2A	-1.36923	-1.03953	-1.03242	-0.133856		LYPD6B	0.569366	0.621488	1.08406	-0.459432
SNORA67	0.246018	-1.02944	0.461448	0.485427		SNORD116-4	0.599462	0.621488		0.249359
ELK3	-1.14296	-1.01707	-0.698344	0.685891		SENP8	-0.21818	0.616671	0.485427	-0.176878
FAM101B		-1.01649	-0.485427			N6AMT2	0	0.612977	0.476438	0.315502
NR2F6	-1.05394	-1.0091	-0.551332	-0.0638722		NPTX1		0.611435	-0.688056	-1.15101
ESRRA	-0.409644	-1	-0.415037	0.111559		PARP14	0	0.607683	-0.269187	0.318176
MATK		-1				SMAD6	0.949959	0.602665
SNORD36C	0.584963	-1		-1.39593		SOX5		0.598637		0.695145
SNORD45C		-1				BCAS3	0.0458037	0.584963	0.137504
MLLT6	-0.462972	-0.969626	-0.266646	0		RTBDN		0.584963	-0.137504	-0.0264722
SUZ12	-1.03395	-0.962417	-0.0801703	0.040642		ANG	0	0.584963		0.062061
GIPC1	-1.17076	-0.956184	-0.604862	0.10103		KRCC1	0.61753	0.584963	0.53981	0.160465
STRADB	-0.924449	-0.949016	-0.0946369	0.345135		MYLK		0.584963	-0.387023
USP22	-0.796566	-0.943416	-0.312535	0.150334		SOSTDC1		0.584963
DUSP9		-0.938599				TTC30B	0.263034	0.584963	0.584963
KHK		-0.938599	-0.255257	-0.314109		FAM161B	-0.415037	0.584963	0	0.662965
GPR124		-0.932886				NAT6		0.584963	0.341037	-0.160465
SVIP	-1.05565	-0.925999	0	0.18124		TSPYL2	0.125531	0.579892	-0.176878	0.178092
MRPL49	-0.833843	-0.923764	-0.415037	0.148462		CNTFR		0.578862
C14orf129	-0.530515	-0.921997	-0.122857	0.247093		PDGFA	0.43272	0.578704	0.847997	-0.0108068
HOMER3	-1.15528	-0.921997	-0.509472	0		CSF1		0.574694	0.231326	-0.607683
PRPF31	-0.803143	-0.901596	-0.421827	0.0986843		SC4MOL	0.655867	0.574074	0.392638	-0.0851555
SNORA16A	0.777608	-0.900464	0	-0.169925		NHLRC3	0.456557	0.573991	0.026967	-0.145851
PMVK	-0.598902	-0.897638	-0.227893	-0.0410273		C8orf4		0.572736	-0.0592972
ACVR2B	-0.658963	-0.884523	-0.334419	0		PTPRJ	0.017278	0.571727	-0.0203678	-0.201634
PDZD4	-0.938599	-0.874469				TTC30A	0.652077	0.568284	0.523562
ARL2BP	-0.729146	-0.868755	-0.0824622	-0.171318		HGSNAT	0.466781	0.567475	0.302563	0.0713846
C13orf37	-1.20945	-0.86148	-0.128733	-0.250808		NFKBID		0.563901	-0.0588937	-0.137504
SLC35D2	-1.4549	-0.857981	-0.555816	0.328054		DKKL1		0.559427
SNORD110	0.295456	-0.857981	-0.0703893	0.565597		CLOCK	0.351472	0.557331	0.222392	1.02748
RAPGEF1	-0.70044	-0.855052	-0.158262	0.245112		SLC6A6	0	0.554589	-0.0671142	-0.0795673
TP53INP2	-0.334419	-0.854802	-0.118644	0.391545		CCDC74B		0.552541
CEMP1		-0.847997	0	0		DOC2A		0.552541	-0.0347654	-0.0995357
BOLA3	-0.704176	-0.836501	-0.308587	0.172404		LOC100128288	0.706269	0.552541	-0.106915	-0.103093
LSS	-0.231326	-0.834322	-0.478591	0.0740006		TM7SF2	0.268489	0.550197	0.101283	-0.0874628
RABEP1	-0.671946	-0.827636	-0.284143	0.194378		SCNN1B		0.548621	-0.125531
MESDC1	-1.26303	-0.823122	-0.874469	-0.397335		IGDCC3		0.544321
RPL22L1	0.104108	-0.815575	0.263034	0		CGN	0.126252	0.543543	-0.159464	-0.175217
CFDP1	-0.710058	-0.813988	0.0161197	0.182591		PARP9	0.176878	0.540568	0.422233	0.510195
FAM84B	-0.838537	-0.811928	-0.561828	0.234012		TMEM8B		0.540568		-0.0780025
RTN4RL1		-0.807355				CHST12	0	0.537028	-0.292451	-0.19592
SETD8	-0.880305	-0.800691	-0.313529	0.0185678		C14orf23		0.533824
AAK1	-0.777608	-0.796467	-0.209453	0.222392		SHROOM1	0	0.530515	-0.371969	-0.247928
TASP1	-0.0721498	-0.793549	-0.0544478	0.233199		PCDH9		0.528431
PSMB10	-0.0671142	-0.788496	0.311202	0.180572		NUAK2	-0.251539	0.525091	0.0443941	-0.131245
USP20	-0.5025	-0.788496	-0.368387	0.0155969		BMP5		0.523562	0.321928	0.318176
MARK2	-0.789501	-0.786293	-0.229201	0.185414		SIX3		0.523562
SMPD4	-0.835613	-0.785495	-0.417991	-0.131912		HES1	-0.192645	0.522841	-0.121015	0.200427
DOHH	-0.330149	-0.784271	-0.476438	-0.174029		SLC31A2	-0.0721498	0.520832	-0.0874628	0.131245
SCLY	-0.398549	-0.784271	0.0259952	0.189825		SNX10	-0.545434	0.520832	0.241008	0.00812788
SLN		-0.784271				JHDM1D	0.444785	0.514573	0	0.125531
ASCC2	-0.481533	-0.783791	-0.574236	0.0627358		NRG2		0.514573
C19orf40	-0.469485	-0.782409	0.0766213	0.0588937		TYROBP		0.514573
SART1	-0.89775	-0.780219	-0.604071	-0.274622		ZNF625	0.0824622	0.514573	0.247928
VAV2	-0.494765	-0.777608	-0.110558	0.199309		SEMA6A		0.509861		0.893085
CXCL5		-0.770518	0.535037			C7orf60	0.480626	0.509014	0.559427	0.402098
RECQL4	-0.971431	-0.770518	-0.30212	-0.458854		HOXB8		0.509014		0.0395284
CCNE1	-0.658963	-0.769266	-0.452512	0.0780025		C10orf140		0.50696	0.440573
UHRF1	-1.24327	-0.767637	-0.340491	-0.421464		SCAMP5	0.473931	0.50696		0.173087
ESM1			-3.03709			ID3	0.42864	1.05063	1.75207	0.464915
PLAT		0	-1.90949			CXCL6			1.72792
THBD			-1.76081	-1.19931		SEMA3C	0.40439	0.194477	1.72583
APLN		0.108934	-1.75593			ID1	-0.0304423	0.486422	1.70044	0.272398
TIMP3	-0.809508	-0.253757	-1.70782			RNU86		-2.02554	1.66297	-0.152003
DAAM2			-1.66742			ATAD4	0.429219		1.58496	0.429988
SNORD78			-1.54057	-0.584963		SNORD56	0	0.16665	1.56071	-0.327575
SNORD83B		-0.234465	-1.45943	0.584963		TNS4			1.32193
DMBT1			-1.45066			C3orf57			1.29752
BMPER			-1.34465			RND1			1.27462	0.733354
VSIG1			-1.33232			FLJ22536			1.20945
LPL			-1.28011			ID2	0.663893	0.408027	1.14439	0.0211618
CHRNA1			-1.23704			UPK2	0.648657		1.10434
CLEC3B			-1.20163			RASSF9			1.09516
LGMN	-1.68301	-1.56146	-1.19459	-0.287004		LYPD6B	0.569366	0.621488	1.08406	-0.459432
FZD9		0	-1.17834			BAMBI	-0.199309	0.158698	1.074	-0.315502
SFTPB	-0.0995357		-1.14886	-1.46778		ELF5			1.03103
CHPF	-1.24101	-1.09686	-1.12879	-0.189307		MMP7			1.02975
COL8A1		0.0506261	-1.10664			ELMO1			1.02647
CCL20			-1.10434			PPT2	0.600616	0.166558	1.02237	-0.288012
PRODH	-0.137504		-1.09516			SNORD44	-0.469485		1.02106	-0.841302
HBEGF	-0.143257	-0.458892	-1.08246	-0.29956		TGFB2	-0.552541	0.0720438	1.0199	-0.895663
CNGA3			-1.06413			RASD1			1.00395	-0.118009
PCSK1N	-0.0995357		-1.06301	-0.321928		BIRC3	-0.530515	0.499571	1	0.374396
MMP1		-0.452913	-1.0614			CPS1		-0.19592	1
ANKRD34A			-1.05889			DNM3		0.263034	1
SLC45A4	-1.16993	-1.38702	-1.05344	-0.205469		MMP10		-0.495166	1
FRZB		0	-1.05063			CRIM1	0.377701	0.277407	0.974909	0.340075
FAM83A			-1.04985			NUDT2	0.292181	0.0430687	0.968291	0.216811
NRP2			-1.03847	-0.485427		KRT17	0.129283		0.943416
SLAMF7			-1.03395			SNORA68	-0.146841		0.938599
TOR2A	-1.36923	-1.03953	-1.03242	-0.133856		ALDH3B2	0		0.932886
ACOXL			-1			SLC2A14	0.476438	-0.125531	0.925999
TTMA			-1			SEMA5B			0.912537
CCDC28B		-1.65711	-0.980371	0.418604		EMP1	0.199309	-0.0583067	0.906891
SFTA1P	-0.258734	-0.0752881	-0.97728			SNORD29	0.395929	-0.444785	0.906891	0.427421
GGTLC1			-0.95109			SNORD52	-0.807355	0.321928	0.902703	-1.29278
B4GALNT3			-0.945346	-1.23704		PVRL4	0.171046		0.896907
SNORD2			-0.943416	1.43296		LMCD1	-1	-0.169925	0.888579	-0.0291463
FAM173A	0	-0.432959	-0.925999	-0.269187		C20orf94	0.197037	-0.275634	0.884523	0.31034
ICAM5	-0.289507	-0.556393	-0.921997			CRABP1			0.884523	0
FAM108A1	-1.08092	-1.26303	-0.919382	-0.0181473		GPR143	0.169925		0.884523
TNFSF15	-0.0740006		-0.917538			ZIK1	-0.0310269	0.169925	0.874469
SNORD24			-0.906891			ZNF391	0.237039	0	0.862496
ICAM1	-0.855424	0.280108	-0.90327	-0.338323		RFK	-0.133856	0.0679041	0.851901	0.060121
CPM	-0.289507	0.206451	-0.901085	-0.920341		C1orf203	-0.0874628		0.847997	0.281771
CX3CL1			-0.89812	-0.485427		MAMSTR			0.847997
SNORD87	0	-0.0395284	-0.893085	-0.669851		PDGFA	0.43272	0.578704	0.847997	-0.0108068
BCYRN1	-0.0703893	-0.563267	-0.891294	-0.0317089		UCA1	-0.241008		0.847997
EHD1	-1.46061	-1.18286	-0.885667	0.153623		CAPN13			0.838719
AHCYL2	0.375509	0	-0.885136	0.199309		AKAP12	0.567041	0.111537	0.82397
FAM65C			-0.884523	-0.482942		CAB39L	0.800691	0.251539	0.823122
IL6R			-0.880701	0.222392		CCDC153			0.823122
PLAUR		-0.0897967	-0.87795			SMTNL2			0.823122	0.214125
MESDC1	-1.26303	-0.823122	-0.874469	-0.397335		UCK2	-0.121214	-0.177787	0.816218	0.060121
SNORD74		-0.241008	-0.874469			ATF3	-0.309934	0.0789513	0.814444	0.244419
SHISA2			-0.870717	0.249676		PLEKHH2			0.807355
NRK	0		-0.856636			BMP6			0.807355
ACHE	-0.783189	-0.192645	-0.850857			EGFL8	1	-0.115477	0.807355	-0.0506261
EFNB1		-0.263034	-0.847997	-0.36257		SNORA24			0.807355	-0.621488
SFTPD	-0.343954		-0.847997			PDE7A	-0.0437214	-0.163499	0.804276	0.0426443
ENTPD6	-1.71621	-1.57923	-0.845779	-0.0972972		UBE2L6	-0.321928	0	0.802963	0.538096
FOXRED2	-0.755847	-1.1669	-0.841302	-0.277534		S100P	0.465725		0.792558
CD274			-0.838249	-0.115477		TGIF1	-0.0137619	0.244472	0.791542	0.170134
FAM43A			-0.83399			SNORD65	0.106915	-0.26748	0.788496	0.407175
MMP17		0	-0.830075			TM4SF1		-0.436099	0.771861	-0.256775
SMPD1	-0.881737	0.0365259	-0.82852	-0.241706		TBC1D4			0.765535	0.0437214
EGFR	-1.519	-1.33184	-0.816037	0		ARRDC3	0.543263	0.333526	0.758992	-0.128324
TMC8			-0.815575			GSTM1			0.758992
WIF1			-0.812067			RNU6ATAC	-0.378512		0.758992
HTRA1	-0.462972	0.0995357	-0.808776			ZNF32	0.584963	-0.0285692	0.758992	0.0178113
FA2H	-0.979241	-0.752907	-0.807355	-0.435215		KYNU			0.756729
IGFL2	-0.16004		-0.807355			C1QTNF6	0.26628	0.478047	0.752072	0.222392
TREM1			-0.807355			C2orf15	0		0.750022	-0.0995357
RNF148			-0.807355			HIST1H2BD	0.577185	0.710493	0.748021	0.514573
MMP13			-0.803308			SNORD96A	0.132755	-1.17585	0.744743	0.378512
RASSF10			-0.797183	0.186413		ARHGAP18	0		0.743986
TMEM110	-0.917538	-0.601451	-0.79518	0.2824		CENPV	-0.152003	-0.0337488	0.736966	-0.342525
MFSD4			-0.793549			OR7E91P	-0.106915		0.736966
ANGPTL4		0.222392	-0.792195			SNORD88B		-0.716207	0.736966	-0.169925
GAK	-1.0145	-1.20945	-0.790208	0.0971687		HNMT			0.729039
LCAT	-0.14439	-0.214125	-0.788496	-0.383329		CLINT1	0.142469	-0.00946033	0.728454	0.244105
TM2D1	-1.82103	-1.83007	-0.785875	-0.0869356		SULT1C4			0.726435
DNTTIP1	-0.284303	-0.249359	-0.77993	0.0205613		SPDEF			0.719892
OBP2A			-0.779874			FAM46B	-0.105534	-0.222392	0.710493	0.206451
HSF4	0.0874628	0.387023	-0.777608	-0.163499		FAM160B1	0.567685	0.63743	0.70044	0.180572
SNORD16	0.33232	-0.219781	-0.777608	-0.252387		IL11			0.70044
ITIH5	-0.345775		-0.774535			RAB37			0.70044	0.0183785
PTGS2	-0.392317		-0.773229			DNAJB4	0.0721498	0.0941222	0.696608	-0.0780025
CEBPD	-0.172467		-0.772333	-0.206451		HIST1H2AM			0.688056	-0.234465
LIX1L		-0.442005	-0.768674	0.2824		TGFBI		0.140178	0.683973	0.251539
COL12A1	0.0259952	-0.111645	-0.758992			CRIP2	0.584963	-0.111031	0.678072	0.033695
CDH5			-0.754888			MLLT3	-0.0995357		0.678072	0.375509
DACT2			-0.754888			APOA2			0.678072	0.190844
ITPKA		-0.459432	-0.750022	-0.275634		ASAP3	-0.241008	-0.0840643	0.678072
PHACTR3			-0.750022	-1		C10orf116	0.378512		0.678072
CREB3L1		-0.169925	-0.746714	-0.270383		C4orf18		-0.217947	0.678072
COMTD1	-0.275634		-0.736966	-0.304479		HSPBL2			0.678072
LOC389458			-0.736966			KLK6			0.678072
SNORD28	0.736966	-0.387023	-0.736966	-0.246161		RAB11FIP4	0.025091	-0.36257	0.678072	0.146841
SFTPB	-0.0995357		-1.14886	-1.46778		SNORD58A	-0.387023	-0.0780025		1.71049
CD9	0.107915	0.113516	0.0675807	-1.4498		GLYATL1				1.56828
GHDC	-0.125531	-0.242361	-0.457682	-1.44876		REG4				1.43296
SNORD36C	0.584963	-1		-1.39593		SCN7A				1.43296
SNORD30	-0.605721		0.222392	-1.36923		SNORD2			-0.943416	1.43296
LIF			-0.721813	-1.33236		TAAR1				1.3356
METTL7B			-0.557218	-1.32193		NUPR1				1.33258
GMPR	0.473931			-1.31578		DEPDC6			0	1.32193
SNORD52	-0.807355	0.321928	0.902703	-1.29278		SNORA5A				1.29546
HAS2				-1.27302		KIAA1244	-0.371969		0.269187	1.21658
PLA2G3			-0.621488	-1.27302		HMOX1	-0.00975897	0.241758	0.263034	1.18442
CEACAM6			0.0125708	-1.23758		SNORD5	1.70627	-1.56294		1.15754
B4GALNT3			-0.945346	-1.23704		SERPINA6				1.1375
SNORA56				-1.20645		IL1RAP	-0.510195		-0.550197	1.12553
THBD			-1.76081	-1.19931		TAOK1	0.260867	0.110282	0.369646	1.11247
PSMA7	-0.361378	-0.345622	-0.172793	-1.19145		PLCG2		0.0384741		1.1062
SULF1		0.0995357		-1.152		CRIP3				1.09954
NPTX1		0.611435	-0.688056	-1.15101		MBNL3	0.263034			1.09954
SNORA72	0.31034	1.09954	0.347923	-1.14684		C10orf10			0.5025	1.078
CEACAM5			-0.0473057	-1.14616		RUNX1T1		0.175087		1.07039
LOXL2	-0.51307	0.0965733	-0.208587	-1.14374		SNORD6		-0.241008		1.07039
CLDN5				-1.11548		C1orf88				1.06413
KCNF1				-1.06817		TP53INP1	0.628031	0.788496	0.635844	1.06413
SNORD35A			0.485427	-1.05889		ZMAT3	0.238611	-0.14439	0.131245	1.06413
ARL6IP5	-0.075869	-0.19064	-0.0478285	-1.05585		FAM110C				1.03562
KIF26A		-0.387023		-1.04731		CLOCK	0.351472	0.557331	0.222392	1.02748
BXDC5	0.119961	0.0742938	0.069709	-1.04134		DSG4				1.02554
MATN2	0.125531	0.164536	0.263034	-1.03684		PROX1				1.02411
KREMEN1	-0.485427	-0.169925	-0.153266	-1.03103		CACNA2D1	0.420576	0.014797		1
APOBEC3B	-0.533824	0.201634	-0.0455969	-1		DOCK4			0.231947	1
IL8			0.65563	-1		HMBOX1	0.237039	0.0614005	0.103093	1
PHACTR3			-0.750022	-1		POU2F1	0.131245	0.245112	0.232661	1
SNORD119	-0.106915			-1		SLC38A4	-1.05063	-0.023459		1
HAS3		0.321928		-0.986579		FRK	0		0.280108	0.965235
PPP1R14D				-0.9855		RAB3B	-0.454566	-0.251539	0.100694	0.959358
NGF				-0.963474		REL	0.237039	0.192645	-0.0660892	0.947533
SNORD47	-0.301656	0.0655883	-0.376969	-0.961111		KIAA1958	0.0874628	0.14439	-0.176878	0.943416
ENC1	0.559427	0.146841	0.096676	-0.958421		PDZD8	0.0329773	0.1976	0.368387	0.93829
FGFRL1	0.301381	0.190822	-0.0305883	-0.949255		KCNA2				0.937536
SLC7A9		-0.231326		-0.938599		ATP9A	0.341037	0.47978	0.121991	0.921997
EPHX4	-0.584963	-0.120294	-0.328623	-0.932886		UHMK1	0.136113	-0.0688951	0.284641	0.9203
RTN4R	-0.67423	-0.0671142	-0.498806	-0.925999		SDCBP2			0.0874628	0.917538
CPM	-0.289507	0.206451	-0.901085	-0.920341		C20orf56				0.913093
NKX2-1	-0.435386	-0.498454	-0.19592	-0.913809		CXXC4		0.499571	0.378512	0.902703
PIF1	-0.026967	-0.374396	-0.192645	-0.906891		PDZRN3				0.893085
TNFRSF18				-0.906891		SORBS1		-0.0931094	-0.667425	0.893085
CTSD	-0.0774045	0.0580406	-0.230484	-0.906531		CSRNP3		-0.584963		0.893085
MFSD2		-0.337035	-0.617629	-0.902153		SEMA6A		0.509861		0.893085
TGFB2	-0.552541	0.0720438	1.0199	-0.895663		KLF4	0.0356239			0.874469
CABLES1	0.459432	0.129385	0	-0.893913		ZBED3	-0.347923			0.874469
CCDC154				-0.876852		RCAN3	-0.295456	-0.217591	0.135655	0.871992
MBOAT1	-0.143735	-0.178803	-0.155278	-0.874469		LNPEP	-0.122619	0.0485802	0	0.869939
C6orf26	0.176878	0.226771	-0.643856	-0.869939		FXYD2				0.864648
SNORA70	-0.0362202	0.0227201	0.0206595	-0.866733		SNORA27	0.716207	-0.523562		0.862496
C4orf46	-0.746243	-0.321928	0.20482	-0.859822		SFT2D2	0.208108	-0.0220263	0.497015	0.85561
SNORD79	0.211504	0.128324	-0.153351	-0.854149		CDKL1		0.341037	0.554589	0.847997
LHFP	-0.720618	-0.182864		-0.847997		GCLC	-0.0869356	-0.135352	0.292378	0.826984
CXCL10				-0.847997		SPATA17	0.222392			0.823122
IGSF21				-0.847997		RC3H2	-0.143966	-0.0641303	0.163499	0.822357
SNORD44	-0.469485		1.02106	-0.841302		NDRG2	0.0911479	-0.118644		0.82103
BARX1		-0.350907	-0.595304	-0.823122		PANK3	-0.00519891	-0.210218	0.339975	0.813849
COTL1	-0.371969	-0.115527	0.135738	-0.822291		DDI2	0.0948592	0.0443941	0.167457	0.811928
ARL4C	0.392317		-0.145851	-0.819428		POF1B	0.125531	0.398164		0.810844
EPHA2	-0.932361	-0.270529	-0.16266	-0.813587		NCOA2	0.310788	0.176323	0.215389	0.81073
DIAPH1	-0.00547513	0.0249669	-0.0606414	-0.809146		HIST1H2BC	0.641546	0.36257	0.400538	0.795986
SNORA6			0.371969	-0.807355		KIAA0754	0.234465	-0.301656	0.231326	0.784271
IL17C				-0.805427		FGF14				0.78099
RPIA	-0.20482	-0.603202	0.0685314	-0.802963		RAB36		-0.222392	0.0824622	0.777608
F2RL3				-0.802554		NEURL	-0.447459			0.776328
ENTPD2			0	-0.797811		CLNK				0.771376
NAB2	-0.249978	-0.0288549	-0.131245	-0.793549		FXYD6			0.18595	0.768184
LILRA2				-0.788496		PRLR				0.765535
SNORA62		-1.50901	-0.263034	-0.777608		SPATA13			0.263034	0.76184
SNORD80	0	-0.652077	-0.139474	-0.776494		SRC	0.046921	-0.0740006	0.188857	0.758992
LOXL4		0		-0.77332		ZNF780B	0.395929	-0.239188	0.0641303	0.758992
PBXIP1	0.0681715	-0.0331669	-0.212236	-0.768374		GPBAR1				0.754888
FLJ23867		-0.0395284	-0.273018	-0.74048		PIK3AP1			0.115477	0.754888
NRM	-0.557995	0.00877021	-0.150492	-0.736966		SETBP1	0.106915			0.747813
SNORD27	0.472753	-1.2854	-0.0848889	-0.736966		UBXN7	0.0986843	-0.260236	-0.0335526	0.746243
ARL6IP6	-0.544006	0.0748872	-0.146389	-0.72514		C10orf118	0.173149	0.228269	0.0339473	0.736966
BTG3	-0.0596035	0.146747	0.218346	-0.719264		C1orf192	0.0901978	-0.478047		0.736966
SNORA58				-0.716207		RAB3D	-0.285402	-0.491853	0.024453	0.736966
RNFT2	-0.263034	-0.0780025	0.222392	-0.713696		RFX3	-0.0780025	-0.125531	0.165059	0.736966
CDCA3	-0.577545	-0.312213	-0.228753	-0.713028		SPINK1				0.736966
RXFP4				-0.710493		TSHZ2				0.736966
SNHG9	0.192645	0.0544478	0.27208	-0.710493		RND1			1.27462	0.733354
TMEM158				-0.710493		PIP5K1B				0.726982
PKMYT1	-0.478047	-0.158262	-0.20294	-0.69773		EIF2C2	0.0295443	-0.104337	0.109192	0.725825
TNFRSF10B	-0.228269	0	-0.315139	-0.696829		C14orf72			0.0740006	0.722466
CXCL2			-0.608421	-0.695145		VSTM2A				0.722466
KIAA1199			-0.589685	-0.690316		IL6ST	-0.0644167	0.0400774	-0.275235	0.719892
PCSK1				-0.68725		ATP10D	0.306103	0.315502		0.718229
SNORD57	-0.788496	-0.471306	-0.371969	-0.686842		PRKAR2A	-0.292027	-0.542652	-0.159199	0.71477
CCDC14	-0.0534393	-0.0489096	-0.172837	-0.686049		A1CF				0.712513
SNORD58C				-0.684498		TTBK2		0.0489096	0.115477	0.710493
PHLDA2	-0.152003	0.163499	-0.386183	-0.681217		ZNF713	0.301656	0.103093	0.337035	0.710493
NEIL3	-0.452512	-0.187086	0.0143553	-0.678072		ZKSCAN1	0.271673	0.0448542	0.416925	0.70711
OPN1SW		-0.321928		-0.678072		B3GALT1				0.706269
RPL13AP20	-0.117836		-0.547488	-0.678072		PALLD	0.148863	0.13245	0.395485	0.70112
SNORD87	0	-0.0395284	-0.893085	-0.669851		MAP3K2	0.0381351	0.163499	0.310929	0.698344

## Sheet: Table J
Table J. Genes substantially downregulated with NKX2-1 knockdown in 3 cell lines (H1819, H661 and HCC1195) (log2 siNKX2-1/siNTC)
Gene	H1819	H661	HCC1195
ANKRD11	0.741935	0.721854	0.736842
ASCC2	0.716216	0.580838	0.671642
ASL	0.658537	0.703297	0.672932
C17orf56	0.69697	0.741935	0.705128
CALM3	0.379518	0.354563	0.733553
CCNE1	0.633333	0.586716	0.730769
CDK9	0.5	0.451429	0.743119
CHPF	0.423077	0.467532	0.4573
DCPS	0.415663	0.591463	0.741379
DHODH	0.555556	0.71875	0.625
DHX33	0.394366	0.36478	0.696629
EGFR	0.348927	0.39726	0.568
EHD1	0.363341	0.440476	0.541237
ELK3	0.45283	0.494118	0.616279
ENTPD6	0.304348	0.334661	0.55641
EPB41	0.470588	0.295775	0.662577
EVI5L	0.651163	0.740741	0.625
FA2H	0.507246	0.593407	0.571429
FAH	0.611111	0.6875	0.72093
FAM108A1	0.472727	0.416667	0.528736
FAM84B	0.559211	0.56962	0.677443
FBXL19	0.634146	0.695652	0.670455
FLVCR2	0.588235	0.647059	0.622642
FOXRED2	0.592199	0.445378	0.55814
GAK	0.495	0.432432	0.578261
GIPC1	0.444186	0.515419	0.657534
HOMER3	0.44898	0.527778	0.702479
IKBKG	0.617978	0.710526	0.676136
INSIG1	0.697842	0.601449	0.636364
INTS10	0.692308	0.451128	0.729508
JOSD2	0.73913	0.740741	0.636364
LGMN	0.311432	0.338809	0.43691
MAP4	0.55665	0.48628	0.742138
MAPRE3	0.645833	0.666667	0.62069
MESDC1	0.416667	0.565217	0.545455
MFSD10	0.726852	0.704762	0.697605
MRPL49	0.561033	0.527132	0.75
NAT10	0.6639	0.690377	0.729614
NBL1	0.5	0.588235	0.66129
NDUFS5	0.6764	0.607622	0.74763
NR2F6	0.481651	0.496855	0.68239
OCRL	0.56	0.437811	0.666667
PINK1	0.393225	0.722892	0.695652
PPM1G	0.615741	0.676638	0.70683
PPP1R14A	0.698113	0.724138	0.73224
PREP	0.620438	0.430435	0.674847
PRPF31	0.573099	0.535294	0.746479
RPS6KA4	0.525974	0.621849	0.666667
RRBP1	0.466667	0.721003	0.635969
SART1	0.536723	0.582278	0.657895
SFT2D3	0.483871	0.629032	0.717949
SH3BGR	0.652174	0.693878	0.633333
SKI	0.679487	0.703448	0.75
SLC25A10	0.326923	0.415385	0.665198
SLC35A2	0.658986	0.666667	0.600823
SLC35D2	0.36478	0.551724	0.680272
SLC45A4	0.444444	0.382353	0.481818
SLC7A5	0.616062	0.706522	0.64939
SMPD4	0.560345	0.580153	0.748466
SOLH	0.666667	0.697674	0.718182
SPRYD3	0.564706	0.448276	0.704225
THRA	0.697368	0.637931	0.682927
TM2D1	0.283019	0.28125	0.58
TMEM110	0.529412	0.659091	0.576271
TOR2A	0.387097	0.486486	0.488889
TPRG1L	0.593607	0.612903	0.728571
TSPAN6	0.713467	0.626667	0.741176
UNC84B	0.598985	0.633929	0.680108
UPP1	0.663202	0.739008	0.708696

[truncated: 4 more sheets: Table K, Table L, Table M, Table N]
